# Supplementary material for: Protein abundance of AKT and ERK pathway components governs cell type‐specific regulation of proliferation
Source: Mol Syst Biol. 2017 Jan 25;13(1):904. doi: 10.15252/msb.20167258 (PMC5293153; doi:10.15252/msb.20167258)
Supplement: Supplementary file 2 — Model EV1 [file MSB-13-904-s002.zip › Model_1.xml]

<sbml xmlns="http://www.sbml.org/sbml/level3/version1/core" level="3" version="1">
  <model id="msb7258BaF3" name="msb7258-BaF3">
    <listOfCompartments>
      <compartment metaid="metaid_0" sboTerm="SBO:0000410" id="cyt" name="cyt" spatialDimensions="3" size="1" constant="false"/>
    </listOfCompartments>
    <listOfSpecies>
      <species metaid="metaid_1" id="AkttBaF3" name="AkttBaF3" compartment="cyt" initialConcentration="0.51" hasOnlySubstanceUnits="false" boundaryCondition="false" constant="false"/>
      <species metaid="metaid_2" id="BaF3Epo" name="BaF3Epo" compartment="cyt" initialConcentration="0.002" hasOnlySubstanceUnits="false" boundaryCondition="false" constant="false"/>
      <species metaid="metaid_3" id="EpoRBaF3" name="EpoRBaF3" compartment="cyt" initialConcentration="0.01862" hasOnlySubstanceUnits="false" boundaryCondition="false" constant="false"/>
      <species metaid="metaid_4" id="ErktBaF3" name="ErktBaF3" compartment="cyt" initialConcentration="2.964" hasOnlySubstanceUnits="false" boundaryCondition="false" constant="false"/>
      <species metaid="metaid_5" id="GTPRas" compartment="cyt" initialConcentration="0" hasOnlySubstanceUnits="false" boundaryCondition="false" constant="false"/>
      <species metaid="metaid_6" id="IntpS6" compartment="cyt" initialConcentration="0" hasOnlySubstanceUnits="false" boundaryCondition="false" constant="false"/>
      <species metaid="metaid_7" id="Intpakt" compartment="cyt" initialConcentration="0" hasOnlySubstanceUnits="false" boundaryCondition="false" constant="false"/>
      <species metaid="metaid_8" id="Intperk" compartment="cyt" initialConcentration="0" hasOnlySubstanceUnits="false" boundaryCondition="false" constant="false"/>
      <species metaid="metaid_9" id="MektBaF3" name="MektBaF3" compartment="cyt" initialConcentration="4.38" hasOnlySubstanceUnits="false" boundaryCondition="false" constant="false"/>
      <species metaid="metaid_10" id="PDK1tBaF3" name="PDK1tBaF3" compartment="cyt" initialConcentration="0.763" hasOnlySubstanceUnits="false" boundaryCondition="false" constant="false"/>
      <species metaid="metaid_11" id="PI3KtBaF3" name="PI3KtBaF3" compartment="cyt" initialConcentration="0.0124" hasOnlySubstanceUnits="false" boundaryCondition="false" constant="false"/>
      <species metaid="metaid_12" id="PI45P2BaF3" name="PI45P2BaF3" compartment="cyt" initialConcentration="10" hasOnlySubstanceUnits="false" boundaryCondition="false" constant="false"/>
      <species metaid="metaid_13" id="PIP3" compartment="cyt" initialConcentration="0" hasOnlySubstanceUnits="false" boundaryCondition="false" constant="false"/>
      <species metaid="metaid_14" id="PIP3Akt" compartment="cyt" initialConcentration="0" hasOnlySubstanceUnits="false" boundaryCondition="false" constant="false"/>
      <species metaid="metaid_15" id="PIP3PDK1" compartment="cyt" initialConcentration="0" hasOnlySubstanceUnits="false" boundaryCondition="false" constant="false"/>
      <species metaid="metaid_16" id="PTENBaF3" name="PTENBaF3" compartment="cyt" initialConcentration="0.1074" hasOnlySubstanceUnits="false" boundaryCondition="false" constant="false"/>
      <species metaid="metaid_17" id="PhosphatasetBaF3" name="PhosphatasetBaF3" compartment="cyt" initialConcentration="0.0415" hasOnlySubstanceUnits="false" boundaryCondition="false" constant="false"/>
      <species metaid="metaid_18" id="Proliferation" compartment="cyt" initialConcentration="0" hasOnlySubstanceUnits="false" boundaryCondition="false" constant="false"/>
      <species metaid="metaid_19" id="RSKa" compartment="cyt" initialConcentration="0" hasOnlySubstanceUnits="false" boundaryCondition="false" constant="false"/>
      <species metaid="metaid_20" id="RSKtb" name="RSKtb" compartment="cyt" initialConcentration="3.0306" hasOnlySubstanceUnits="false" boundaryCondition="false" constant="false"/>
      <species metaid="metaid_21" id="RaftBaF3" name="RaftBaF3" compartment="cyt" initialConcentration="3.886" hasOnlySubstanceUnits="false" boundaryCondition="false" constant="false"/>
      <species metaid="metaid_22" id="Raptorb" name="Raptorb" compartment="cyt" initialConcentration="0.1" hasOnlySubstanceUnits="false" boundaryCondition="false" constant="false"/>
      <species metaid="metaid_23" id="RastBaF3" name="RastBaF3" compartment="cyt" initialConcentration="9.531" hasOnlySubstanceUnits="false" boundaryCondition="false" constant="false"/>
      <species metaid="metaid_24" id="Rictorb" name="Rictorb" compartment="cyt" initialConcentration="1.2329" hasOnlySubstanceUnits="false" boundaryCondition="false" constant="false"/>
      <species metaid="metaid_25" id="RpSHIP1" compartment="cyt" initialConcentration="0" hasOnlySubstanceUnits="false" boundaryCondition="false" constant="false"/>
      <species metaid="metaid_26" id="RpSos" compartment="cyt" initialConcentration="0" hasOnlySubstanceUnits="false" boundaryCondition="false" constant="false"/>
      <species metaid="metaid_27" id="S6tBaF3" name="S6tBaF3" compartment="cyt" initialConcentration="2.59" hasOnlySubstanceUnits="false" boundaryCondition="false" constant="false"/>
      <species metaid="metaid_28" id="SHIP1tBaF3" name="SHIP1tBaF3" compartment="cyt" initialConcentration="0.0842" hasOnlySubstanceUnits="false" boundaryCondition="false" constant="false"/>
      <species metaid="metaid_29" id="TORC1" compartment="cyt" initialConcentration="0" hasOnlySubstanceUnits="false" boundaryCondition="false" constant="false"/>
      <species metaid="metaid_30" id="TORC2" compartment="cyt" initialConcentration="0" hasOnlySubstanceUnits="false" boundaryCondition="false" constant="false"/>
      <species metaid="metaid_31" id="actPhosphatase" compartment="cyt" initialConcentration="0" hasOnlySubstanceUnits="false" boundaryCondition="false" constant="false"/>
      <species metaid="metaid_32" id="mTORa" compartment="cyt" initialConcentration="0" hasOnlySubstanceUnits="false" boundaryCondition="false" constant="false"/>
      <species metaid="metaid_33" id="mTORt" name="mTORt" compartment="cyt" initialConcentration="0.1" hasOnlySubstanceUnits="false" boundaryCondition="false" constant="false"/>
      <species metaid="metaid_34" id="pAkt" compartment="cyt" initialConcentration="0" hasOnlySubstanceUnits="false" boundaryCondition="false" constant="false"/>
      <species metaid="metaid_35" id="pEpoR" compartment="cyt" initialConcentration="0" hasOnlySubstanceUnits="false" boundaryCondition="false" constant="false"/>
      <species metaid="metaid_36" id="pErk" compartment="cyt" initialConcentration="0" hasOnlySubstanceUnits="false" boundaryCondition="false" constant="false"/>
      <species metaid="metaid_37" id="pMek" compartment="cyt" initialConcentration="0" hasOnlySubstanceUnits="false" boundaryCondition="false" constant="false"/>
      <species metaid="metaid_38" id="pRaf" compartment="cyt" initialConcentration="0" hasOnlySubstanceUnits="false" boundaryCondition="false" constant="false"/>
      <species metaid="metaid_39" id="pS6" compartment="cyt" initialConcentration="0" hasOnlySubstanceUnits="false" boundaryCondition="false" constant="false"/>
      <species metaid="metaid_40" id="pSos" compartment="cyt" initialConcentration="0" hasOnlySubstanceUnits="false" boundaryCondition="false" constant="false"/>
      <species metaid="metaid_41" id="phos2" compartment="cyt" initialConcentration="0" hasOnlySubstanceUnits="false" boundaryCondition="false" constant="false"/>
      <species metaid="metaid_42" id="ppErk" compartment="cyt" initialConcentration="0" hasOnlySubstanceUnits="false" boundaryCondition="false" constant="false"/>
      <species metaid="metaid_43" id="ppMek" compartment="cyt" initialConcentration="0" hasOnlySubstanceUnits="false" boundaryCondition="false" constant="false"/>
    </listOfSpecies>
    <listOfParameters>
      <parameter metaid="metaid_44" id="Aktin" value="0" constant="false"/>
      <parameter metaid="metaid_45" id="EpoRactivation1" value="0.140964" constant="false"/>
      <parameter metaid="metaid_46" id="Epodegradation" value="0.0173287" constant="false"/>
      <parameter metaid="metaid_47" id="Ji1" value="0.220505" constant="false"/>
      <parameter metaid="metaid_48" id="Ki1" value="0.0272784" constant="false"/>
      <parameter metaid="metaid_49" id="Mekin" value="0" constant="false"/>
      <parameter metaid="metaid_50" id="Phosact1" value="341.317" constant="false"/>
      <parameter metaid="metaid_51" id="Phosdeact1" value="1e-05" constant="false"/>
      <parameter metaid="metaid_52" id="Phosphataseactivation1" value="144.425" constant="false"/>
      <parameter metaid="metaid_53" id="Phosphatasedeactivation1" value="1e-05" constant="false"/>
      <parameter metaid="metaid_54" id="RSKin" value="0" constant="false"/>
      <parameter metaid="metaid_55" id="Rapamycin" value="0" constant="false"/>
      <parameter metaid="metaid_56" id="Sostb" value="4.46181e-05" constant="false"/>
      <parameter metaid="metaid_57" id="bDUSP3" value="96.7699" constant="false"/>
      <parameter metaid="metaid_58" id="cycleaktinb" value="0.967522" constant="false"/>
      <parameter metaid="metaid_59" id="cyclemekinb" value="0.127989" constant="false"/>
      <parameter metaid="metaid_60" id="dpAkt" value="3.4739" constant="false"/>
      <parameter metaid="metaid_61" id="initAkttBaF3" name="initAkttBaF3" value="0.51" constant="false"/>
      <parameter metaid="metaid_62" id="initErktBaF3" name="initErktBaF3" value="2.964" constant="false"/>
      <parameter metaid="metaid_63" id="initMektBaF3" name="initMektBaF3" value="4.38" constant="false"/>
      <parameter metaid="metaid_64" id="initPDK1tBaF3" name="initPDK1tBaF3" value="0.763" constant="false"/>
      <parameter metaid="metaid_65" id="initPI3KtBaF3" name="initPI3KtBaF3" value="0.0124" constant="false"/>
      <parameter metaid="metaid_66" id="initPI45P2BaF3" name="initPI45P2BaF3" value="10" constant="false"/>
      <parameter metaid="metaid_67" id="initPTENBaF3" name="initPTENBaF3" value="0.1074" constant="false"/>
      <parameter metaid="metaid_68" id="initRSKtb" name="initRSKtb" value="3.0306" constant="false"/>
      <parameter metaid="metaid_69" id="initRaftBaF3" name="initRaftBaF3" value="3.886" constant="false"/>
      <parameter metaid="metaid_70" id="initRastBaF3" name="initRastBaF3" value="9.531" constant="false"/>
      <parameter metaid="metaid_71" id="initRpSHIP1" value="0" constant="false"/>
      <parameter metaid="metaid_72" id="initS6tBaF3" name="initS6tBaF3" value="2.59" constant="false"/>
      <parameter metaid="metaid_73" id="initSHIP1tBaF3" name="initSHIP1tBaF3" value="0.0842" constant="false"/>
      <parameter metaid="metaid_74" id="initTORC1" value="0" constant="false"/>
      <parameter metaid="metaid_75" id="kAkt" value="9984.96" constant="false"/>
      <parameter metaid="metaid_76" id="kPDK1" value="9439.5" constant="false"/>
      <parameter metaid="metaid_77" id="kPI3K" value="0.000104741" constant="false"/>
      <parameter metaid="metaid_78" id="kPI3Kras" value="10000" constant="false"/>
      <parameter metaid="metaid_79" id="kSHIP1" value="0.0745937" constant="false"/>
      <parameter metaid="metaid_80" id="kSos" value="59.4049" constant="false"/>
      <parameter metaid="metaid_81" id="kaRas" value="2981.53" constant="false"/>
      <parameter metaid="metaid_82" id="kaktinb" name="kaktinb" value="1.866219406" constant="false"/>
      <parameter metaid="metaid_83" id="karsk" value="1.26435" constant="false"/>
      <parameter metaid="metaid_84" id="kas6r" value="0.000533083" constant="false"/>
      <parameter metaid="metaid_85" id="kas6t" value="2180.44" constant="false"/>
      <parameter metaid="metaid_86" id="kbackRas" value="0.0103384" constant="false"/>
      <parameter metaid="metaid_87" id="kbacks6" value="1.00003e-05" constant="false"/>
      <parameter metaid="metaid_88" id="kdRas" value="0.540777" constant="false"/>
      <parameter metaid="metaid_89" id="kdactm" value="0.0617342" constant="false"/>
      <parameter metaid="metaid_90" id="kdpes" value="0.0270729" constant="false"/>
      <parameter metaid="metaid_91" id="kdphoss6" value="0.328006" constant="false"/>
      <parameter metaid="metaid_92" id="kdrsk" value="0.677229" constant="false"/>
      <parameter metaid="metaid_93" id="kdt1" value="1588.13" constant="false"/>
      <parameter metaid="metaid_94" id="kdt2" value="1e-05" constant="false"/>
      <parameter metaid="metaid_95" id="kinrapab" name="kinrapab" value="2.778901656" constant="false"/>
      <parameter metaid="metaid_96" id="kinrskb" name="kinrskb" value="0.552054462" constant="false"/>
      <parameter metaid="metaid_97" id="kmekinb" name="kmekinb" value="3.224998336" constant="false"/>
      <parameter metaid="metaid_98" id="kpErk" value="9999.08" constant="false"/>
      <parameter metaid="metaid_99" id="kpMek" value="9774.26" constant="false"/>
      <parameter metaid="metaid_100" id="kpRaf" value="1.17959" constant="false"/>
      <parameter metaid="metaid_101" id="kpes" value="0.583255" constant="false"/>
      <parameter metaid="metaid_102" id="kppErk" value="9999.96" constant="false"/>
      <parameter metaid="metaid_103" id="kppMek" value="9999.77" constant="false"/>
      <parameter metaid="metaid_104" id="ksatb" value="0.0024577" constant="false"/>
      <parameter metaid="metaid_105" id="kshbasal" value="1e-05" constant="false"/>
      <parameter metaid="metaid_106" id="kst1" value="20.0908" constant="false"/>
      <parameter metaid="metaid_107" id="kst2" value="0.0619403" constant="false"/>
      <parameter metaid="metaid_108" id="kvpakt" value="0.000174996" constant="false"/>
      <parameter metaid="metaid_109" id="kvppErk" value="0.000282332" constant="false"/>
      <parameter metaid="metaid_110" id="lAkt" value="10.1007" constant="false"/>
      <parameter metaid="metaid_111" id="lPDK1" value="2355.54" constant="false"/>
      <parameter metaid="metaid_112" id="lSHIP1" value="0.000650697" constant="false"/>
      <parameter metaid="metaid_113" id="lSos" value="0.39616" constant="false"/>
      <parameter metaid="metaid_114" id="lpErk" value="177.216" constant="false"/>
      <parameter metaid="metaid_115" id="lpMek" value="0.0414313" constant="false"/>
      <parameter metaid="metaid_116" id="lpRaf" value="2549.69" constant="false"/>
      <parameter metaid="metaid_117" id="lppErk" value="3.2516" constant="false"/>
      <parameter metaid="metaid_118" id="lppMek" value="1336.21" constant="false"/>
      <parameter metaid="metaid_119" id="main1" value="0.000224787" constant="false"/>
      <parameter metaid="metaid_120" id="maxccb" value="0.99" constant="false"/>
      <parameter metaid="metaid_121" id="n1" value="4" constant="false"/>
      <parameter metaid="metaid_122" id="nb" value="2.03939" constant="false"/>
      <parameter metaid="metaid_123" id="pEpoRdeactivation1" value="3.20488" constant="false"/>
      <parameter metaid="metaid_124" id="pbk2correct" value="0.485791" constant="false"/>
      <parameter metaid="metaid_125" id="pboffcorrect" value="0.470245" constant="false"/>
      <parameter metaid="metaid_126" id="vPI34P2" value="9996.96" constant="false"/>
      <parameter metaid="metaid_127" id="vPI45P2" value="84.5564" constant="false"/>
      <parameter metaid="metaid_128" id="vPIP3" value="10000" constant="false"/>
      <parameter metaid="metaid_129" id="vPIP3basal" value="0.104429" constant="false"/>
      <parameter metaid="metaid_130" id="vpAkt" value="6.90774" constant="false"/>
    </listOfParameters>
    <listOfInitialAssignments>
      <initialAssignment metaid="metaid_131" symbol="ppErk">
        <math xmlns="http://www.w3.org/1998/Math/MathML">
          <apply>
            <divide/>
            <apply>
              <times/>
              <apply>
                <divide/>
                <apply>
                  <times/>
                  <ci> initErktBaF3 </ci>
                  <apply>
                    <divide/>
                    <apply>
                      <times/>
                      <apply>
                        <divide/>
                        <apply>
                          <times/>
                          <ci> initRaftBaF3 </ci>
                          <apply>
                            <divide/>
                            <apply>
                              <times/>
                              <ci> initRastBaF3 </ci>
                              <ci> kbackRas </ci>
                            </apply>
                            <apply>
                              <plus/>
                              <ci> kbackRas </ci>
                              <ci> kdRas </ci>
                            </apply>
                          </apply>
                          <ci> kpRaf </ci>
                        </apply>
                        <apply>
                          <plus/>
                          <ci> kpRaf </ci>
                          <ci> lpRaf </ci>
                        </apply>
                      </apply>
                      <apply>
                        <divide/>
                        <apply>
                          <times/>
                          <apply>
                            <divide/>
                            <apply>
                              <times/>
                              <ci> initRaftBaF3 </ci>
                              <apply>
                                <divide/>
                                <apply>
                                  <times/>
                                  <ci> initRastBaF3 </ci>
                                  <ci> kbackRas </ci>
                                </apply>
                                <apply>
                                  <plus/>
                                  <ci> kbackRas </ci>
                                  <ci> kdRas </ci>
                                </apply>
                              </apply>
                              <ci> kpRaf </ci>
                            </apply>
                            <apply>
                              <plus/>
                              <ci> kpRaf </ci>
                              <ci> lpRaf </ci>
                            </apply>
                          </apply>
                          <ci> initMektBaF3 </ci>
                          <ci> kpMek </ci>
                        </apply>
                        <apply>
                          <plus/>
                          <apply>
                            <divide/>
                            <apply>
                              <times/>
                              <ci> kpMek </ci>
                              <ci> kppMek </ci>
                              <apply>
                                <power/>
                                <apply>
                                  <divide/>
                                  <apply>
                                    <times/>
                                    <ci> initRaftBaF3 </ci>
                                    <apply>
                                      <divide/>
                                      <apply>
                                        <times/>
                                        <ci> initRastBaF3 </ci>
                                        <ci> kbackRas </ci>
                                      </apply>
                                      <apply>
                                        <plus/>
                                        <ci> kbackRas </ci>
                                        <ci> kdRas </ci>
                                      </apply>
                                    </apply>
                                    <ci> kpRaf </ci>
                                  </apply>
                                  <apply>
                                    <plus/>
                                    <ci> kpRaf </ci>
                                    <ci> lpRaf </ci>
                                  </apply>
                                </apply>
                                <cn type="integer"> 2 </cn>
                              </apply>
                            </apply>
                            <ci> lppMek </ci>
                          </apply>
                          <apply>
                            <times/>
                            <ci> kpMek </ci>
                            <apply>
                              <divide/>
                              <apply>
                                <times/>
                                <ci> initRaftBaF3 </ci>
                                <apply>
                                  <divide/>
                                  <apply>
                                    <times/>
                                    <ci> initRastBaF3 </ci>
                                    <ci> kbackRas </ci>
                                  </apply>
                                  <apply>
                                    <plus/>
                                    <ci> kbackRas </ci>
                                    <ci> kdRas </ci>
                                  </apply>
                                </apply>
                                <ci> kpRaf </ci>
                              </apply>
                              <apply>
                                <plus/>
                                <ci> kpRaf </ci>
                                <ci> lpRaf </ci>
                              </apply>
                            </apply>
                          </apply>
                          <ci> lpMek </ci>
                        </apply>
                      </apply>
                      <ci> kppMek </ci>
                    </apply>
                    <ci> lppMek </ci>
                  </apply>
                  <ci> kpErk </ci>
                </apply>
                <apply>
                  <plus/>
                  <apply>
                    <divide/>
                    <apply>
                      <times/>
                      <ci> kpErk </ci>
                      <ci> kppErk </ci>
                      <apply>
                        <power/>
                        <apply>
                          <divide/>
                          <apply>
                            <times/>
                            <apply>
                              <divide/>
                              <apply>
                                <times/>
                                <ci> initRaftBaF3 </ci>
                                <apply>
                                  <divide/>
                                  <apply>
                                    <times/>
                                    <ci> initRastBaF3 </ci>
                                    <ci> kbackRas </ci>
                                  </apply>
                                  <apply>
                                    <plus/>
                                    <ci> kbackRas </ci>
                                    <ci> kdRas </ci>
                                  </apply>
                                </apply>
                                <ci> kpRaf </ci>
                              </apply>
                              <apply>
                                <plus/>
                                <ci> kpRaf </ci>
                                <ci> lpRaf </ci>
                              </apply>
                            </apply>
                            <apply>
                              <divide/>
                              <apply>
                                <times/>
                                <apply>
                                  <divide/>
                                  <apply>
                                    <times/>
                                    <ci> initRaftBaF3 </ci>
                                    <apply>
                                      <divide/>
                                      <apply>
                                        <times/>
                                        <ci> initRastBaF3 </ci>
                                        <ci> kbackRas </ci>
                                      </apply>
                                      <apply>
                                        <plus/>
                                        <ci> kbackRas </ci>
                                        <ci> kdRas </ci>
                                      </apply>
                                    </apply>
                                    <ci> kpRaf </ci>
                                  </apply>
                                  <apply>
                                    <plus/>
                                    <ci> kpRaf </ci>
                                    <ci> lpRaf </ci>
                                  </apply>
                                </apply>
                                <ci> initMektBaF3 </ci>
                                <ci> kpMek </ci>
                              </apply>
                              <apply>
                                <plus/>
                                <apply>
                                  <divide/>
                                  <apply>
                                    <times/>
                                    <ci> kpMek </ci>
                                    <ci> kppMek </ci>
                                    <apply>
                                      <power/>
                                      <apply>
                                        <divide/>
                                        <apply>
                                          <times/>
                                          <ci> initRaftBaF3 </ci>
                                          <apply>
                                            <divide/>
                                            <apply>
                                              <times/>
                                              <ci> initRastBaF3 </ci>
                                              <ci> kbackRas </ci>
                                            </apply>
                                            <apply>
                                              <plus/>
                                              <ci> kbackRas </ci>
                                              <ci> kdRas </ci>
                                            </apply>
                                          </apply>
                                          <ci> kpRaf </ci>
                                        </apply>
                                        <apply>
                                          <plus/>
                                          <ci> kpRaf </ci>
                                          <ci> lpRaf </ci>
                                        </apply>
                                      </apply>
                                      <cn type="integer"> 2 </cn>
                                    </apply>
                                  </apply>
                                  <ci> lppMek </ci>
                                </apply>
                                <apply>
                                  <times/>
                                  <ci> kpMek </ci>
                                  <apply>
                                    <divide/>
                                    <apply>
                                      <times/>
                                      <ci> initRaftBaF3 </ci>
                                      <apply>
                                        <divide/>
                                        <apply>
                                          <times/>
                                          <ci> initRastBaF3 </ci>
                                          <ci> kbackRas </ci>
                                        </apply>
                                        <apply>
                                          <plus/>
                                          <ci> kbackRas </ci>
                                          <ci> kdRas </ci>
                                        </apply>
                                      </apply>
                                      <ci> kpRaf </ci>
                                    </apply>
                                    <apply>
                                      <plus/>
                                      <ci> kpRaf </ci>
                                      <ci> lpRaf </ci>
                                    </apply>
                                  </apply>
                                </apply>
                                <ci> lpMek </ci>
                              </apply>
                            </apply>
                            <ci> kppMek </ci>
                          </apply>
                          <ci> lppMek </ci>
                        </apply>
                        <cn type="integer"> 2 </cn>
                      </apply>
                    </apply>
                    <apply>
                      <times/>
                      <ci> bDUSP3 </ci>
                      <ci> lppErk </ci>
                    </apply>
                  </apply>
                  <apply>
                    <times/>
                    <ci> kpErk </ci>
                    <apply>
                      <divide/>
                      <apply>
                        <times/>
                        <apply>
                          <divide/>
                          <apply>
                            <times/>
                            <ci> initRaftBaF3 </ci>
                            <apply>
                              <divide/>
                              <apply>
                                <times/>
                                <ci> initRastBaF3 </ci>
                                <ci> kbackRas </ci>
                              </apply>
                              <apply>
                                <plus/>
                                <ci> kbackRas </ci>
                                <ci> kdRas </ci>
                              </apply>
                            </apply>
                            <ci> kpRaf </ci>
                          </apply>
                          <apply>
                            <plus/>
                            <ci> kpRaf </ci>
                            <ci> lpRaf </ci>
                          </apply>
                        </apply>
                        <apply>
                          <divide/>
                          <apply>
                            <times/>
                            <apply>
                              <divide/>
                              <apply>
                                <times/>
                                <ci> initRaftBaF3 </ci>
                                <apply>
                                  <divide/>
                                  <apply>
                                    <times/>
                                    <ci> initRastBaF3 </ci>
                                    <ci> kbackRas </ci>
                                  </apply>
                                  <apply>
                                    <plus/>
                                    <ci> kbackRas </ci>
                                    <ci> kdRas </ci>
                                  </apply>
                                </apply>
                                <ci> kpRaf </ci>
                              </apply>
                              <apply>
                                <plus/>
                                <ci> kpRaf </ci>
                                <ci> lpRaf </ci>
                              </apply>
                            </apply>
                            <ci> initMektBaF3 </ci>
                            <ci> kpMek </ci>
                          </apply>
                          <apply>
                            <plus/>
                            <apply>
                              <divide/>
                              <apply>
                                <times/>
                                <ci> kpMek </ci>
                                <ci> kppMek </ci>
                                <apply>
                                  <power/>
                                  <apply>
                                    <divide/>
                                    <apply>
                                      <times/>
                                      <ci> initRaftBaF3 </ci>
                                      <apply>
                                        <divide/>
                                        <apply>
                                          <times/>
                                          <ci> initRastBaF3 </ci>
                                          <ci> kbackRas </ci>
                                        </apply>
                                        <apply>
                                          <plus/>
                                          <ci> kbackRas </ci>
                                          <ci> kdRas </ci>
                                        </apply>
                                      </apply>
                                      <ci> kpRaf </ci>
                                    </apply>
                                    <apply>
                                      <plus/>
                                      <ci> kpRaf </ci>
                                      <ci> lpRaf </ci>
                                    </apply>
                                  </apply>
                                  <cn type="integer"> 2 </cn>
                                </apply>
                              </apply>
                              <ci> lppMek </ci>
                            </apply>
                            <apply>
                              <times/>
                              <ci> kpMek </ci>
                              <apply>
                                <divide/>
                                <apply>
                                  <times/>
                                  <ci> initRaftBaF3 </ci>
                                  <apply>
                                    <divide/>
                                    <apply>
                                      <times/>
                                      <ci> initRastBaF3 </ci>
                                      <ci> kbackRas </ci>
                                    </apply>
                                    <apply>
                                      <plus/>
                                      <ci> kbackRas </ci>
                                      <ci> kdRas </ci>
                                    </apply>
                                  </apply>
                                  <ci> kpRaf </ci>
                                </apply>
                                <apply>
                                  <plus/>
                                  <ci> kpRaf </ci>
                                  <ci> lpRaf </ci>
                                </apply>
                              </apply>
                            </apply>
                            <ci> lpMek </ci>
                          </apply>
                        </apply>
                        <ci> kppMek </ci>
                      </apply>
                      <ci> lppMek </ci>
                    </apply>
                  </apply>
                  <apply>
                    <times/>
                    <ci> bDUSP3 </ci>
                    <ci> lpErk </ci>
                  </apply>
                </apply>
              </apply>
              <apply>
                <divide/>
                <apply>
                  <times/>
                  <apply>
                    <divide/>
                    <apply>
                      <times/>
                      <ci> initRaftBaF3 </ci>
                      <apply>
                        <divide/>
                        <apply>
                          <times/>
                          <ci> initRastBaF3 </ci>
                          <ci> kbackRas </ci>
                        </apply>
                        <apply>
                          <plus/>
                          <ci> kbackRas </ci>
                          <ci> kdRas </ci>
                        </apply>
                      </apply>
                      <ci> kpRaf </ci>
                    </apply>
                    <apply>
                      <plus/>
                      <ci> kpRaf </ci>
                      <ci> lpRaf </ci>
                    </apply>
                  </apply>
                  <apply>
                    <divide/>
                    <apply>
                      <times/>
                      <apply>
                        <divide/>
                        <apply>
                          <times/>
                          <ci> initRaftBaF3 </ci>
                          <apply>
                            <divide/>
                            <apply>
                              <times/>
                              <ci> initRastBaF3 </ci>
                              <ci> kbackRas </ci>
                            </apply>
                            <apply>
                              <plus/>
                              <ci> kbackRas </ci>
                              <ci> kdRas </ci>
                            </apply>
                          </apply>
                          <ci> kpRaf </ci>
                        </apply>
                        <apply>
                          <plus/>
                          <ci> kpRaf </ci>
                          <ci> lpRaf </ci>
                        </apply>
                      </apply>
                      <ci> initMektBaF3 </ci>
                      <ci> kpMek </ci>
                    </apply>
                    <apply>
                      <plus/>
                      <apply>
                        <divide/>
                        <apply>
                          <times/>
                          <ci> kpMek </ci>
                          <ci> kppMek </ci>
                          <apply>
                            <power/>
                            <apply>
                              <divide/>
                              <apply>
                                <times/>
                                <ci> initRaftBaF3 </ci>
                                <apply>
                                  <divide/>
                                  <apply>
                                    <times/>
                                    <ci> initRastBaF3 </ci>
                                    <ci> kbackRas </ci>
                                  </apply>
                                  <apply>
                                    <plus/>
                                    <ci> kbackRas </ci>
                                    <ci> kdRas </ci>
                                  </apply>
                                </apply>
                                <ci> kpRaf </ci>
                              </apply>
                              <apply>
                                <plus/>
                                <ci> kpRaf </ci>
                                <ci> lpRaf </ci>
                              </apply>
                            </apply>
                            <cn type="integer"> 2 </cn>
                          </apply>
                        </apply>
                        <ci> lppMek </ci>
                      </apply>
                      <apply>
                        <times/>
                        <ci> kpMek </ci>
                        <apply>
                          <divide/>
                          <apply>
                            <times/>
                            <ci> initRaftBaF3 </ci>
                            <apply>
                              <divide/>
                              <apply>
                                <times/>
                                <ci> initRastBaF3 </ci>
                                <ci> kbackRas </ci>
                              </apply>
                              <apply>
                                <plus/>
                                <ci> kbackRas </ci>
                                <ci> kdRas </ci>
                              </apply>
                            </apply>
                            <ci> kpRaf </ci>
                          </apply>
                          <apply>
                            <plus/>
                            <ci> kpRaf </ci>
                            <ci> lpRaf </ci>
                          </apply>
                        </apply>
                      </apply>
                      <ci> lpMek </ci>
                    </apply>
                  </apply>
                  <ci> kppMek </ci>
                </apply>
                <ci> lppMek </ci>
              </apply>
              <ci> kppErk </ci>
            </apply>
            <apply>
              <times/>
              <ci> bDUSP3 </ci>
              <ci> lppErk </ci>
            </apply>
          </apply>
        </math>
      </initialAssignment>
      <initialAssignment metaid="metaid_132" symbol="RSKa">
        <math xmlns="http://www.w3.org/1998/Math/MathML">
          <apply>
            <divide/>
            <apply>
              <minus/>
              <apply>
                <times/>
                <cn> 0.5 </cn>
                <apply>
                  <plus/>
                  <apply>
                    <minus/>
                    <apply>
                      <plus/>
                      <ci> kdphoss6 </ci>
                      <apply>
                        <times/>
                        <ci> initTORC1 </ci>
                        <ci> kas6t </ci>
                      </apply>
                    </apply>
                    <apply>
                      <times/>
                      <cn> 1 </cn>
                      <apply>
                        <power/>
                        <apply>
                          <times/>
                          <apply>
                            <plus/>
                            <apply>
                              <times/>
                              <ci> RSKin </ci>
                              <ci> kinrskb </ci>
                            </apply>
                            <cn> 1 </cn>
                          </apply>
                          <apply>
                            <plus/>
                            <apply>
                              <times/>
                              <ci> Mekin </ci>
                              <ci> kmekinb </ci>
                            </apply>
                            <cn> 1 </cn>
                          </apply>
                          <apply>
                            <plus/>
                            <apply>
                              <power/>
                              <ci> kdphoss6 </ci>
                              <cn type="integer"> 2 </cn>
                            </apply>
                            <apply>
                              <times/>
                              <apply>
                                <power/>
                                <ci> initTORC1 </ci>
                                <cn type="integer"> 2 </cn>
                              </apply>
                              <apply>
                                <power/>
                                <ci> kas6t </ci>
                                <cn type="integer"> 2 </cn>
                              </apply>
                            </apply>
                            <apply>
                              <times/>
                              <cn> 2 </cn>
                              <ci> initTORC1 </ci>
                              <ci> kas6t </ci>
                              <ci> kdphoss6 </ci>
                            </apply>
                            <apply>
                              <times/>
                              <ci> RSKin </ci>
                              <apply>
                                <power/>
                                <ci> kdphoss6 </ci>
                                <cn type="integer"> 2 </cn>
                              </apply>
                              <ci> kinrskb </ci>
                            </apply>
                            <apply>
                              <times/>
                              <ci> Mekin </ci>
                              <apply>
                                <power/>
                                <ci> kdphoss6 </ci>
                                <cn type="integer"> 2 </cn>
                              </apply>
                              <ci> kmekinb </ci>
                            </apply>
                            <apply>
                              <times/>
                              <cn> 4 </cn>
                              <ci> initRSKtb </ci>
                              <apply>
                                <divide/>
                                <apply>
                                  <times/>
                                  <apply>
                                    <divide/>
                                    <apply>
                                      <times/>
                                      <ci> initErktBaF3 </ci>
                                      <apply>
                                        <divide/>
                                        <apply>
                                          <times/>
                                          <apply>
                                            <divide/>
                                            <apply>
                                              <times/>
                                              <ci> initRaftBaF3 </ci>
                                              <apply>
                                                <divide/>
                                                <apply>
                                                  <times/>
                                                  <ci> initRastBaF3 </ci>
                                                  <ci> kbackRas </ci>
                                                </apply>
                                                <apply>
                                                  <plus/>
                                                  <ci> kbackRas </ci>
                                                  <ci> kdRas </ci>
                                                </apply>
                                              </apply>
                                              <ci> kpRaf </ci>
                                            </apply>
                                            <apply>
                                              <plus/>
                                              <ci> kpRaf </ci>
                                              <ci> lpRaf </ci>
                                            </apply>
                                          </apply>
                                          <apply>
                                            <divide/>
                                            <apply>
                                              <times/>
                                              <apply>
                                                <divide/>
                                                <apply>
                                                  <times/>
                                                  <ci> initRaftBaF3 </ci>
                                                  <apply>
                                                    <divide/>
                                                    <apply>
                                                      <times/>
                                                      <ci> initRastBaF3 </ci>
                                                      <ci> kbackRas </ci>
                                                    </apply>
                                                    <apply>
                                                      <plus/>
                                                      <ci> kbackRas </ci>
                                                      <ci> kdRas </ci>
                                                    </apply>
                                                  </apply>
                                                  <ci> kpRaf </ci>
                                                </apply>
                                                <apply>
                                                  <plus/>
                                                  <ci> kpRaf </ci>
                                                  <ci> lpRaf </ci>
                                                </apply>
                                              </apply>
                                              <ci> initMektBaF3 </ci>
                                              <ci> kpMek </ci>
                                            </apply>
                                            <apply>
                                              <plus/>
                                              <apply>
                                                <divide/>
                                                <apply>
                                                  <times/>
                                                  <ci> kpMek </ci>
                                                  <ci> kppMek </ci>
                                                  <apply>
                                                    <power/>
                                                    <apply>
                                                      <divide/>
                                                      <apply>
                                                        <times/>
                                                        <ci> initRaftBaF3 </ci>
                                                        <apply>
                                                          <divide/>
                                                          <apply>
                                                            <times/>
                                                            <ci> initRastBaF3 </ci>
                                                            <ci> kbackRas </ci>
                                                          </apply>
                                                          <apply>
                                                            <plus/>
                                                            <ci> kbackRas </ci>
                                                            <ci> kdRas </ci>
                                                          </apply>
                                                        </apply>
                                                        <ci> kpRaf </ci>
                                                      </apply>
                                                      <apply>
                                                        <plus/>
                                                        <ci> kpRaf </ci>
                                                        <ci> lpRaf </ci>
                                                      </apply>
                                                    </apply>
                                                    <cn type="integer"> 2 </cn>
                                                  </apply>
                                                </apply>
                                                <ci> lppMek </ci>
                                              </apply>
                                              <apply>
                                                <times/>
                                                <ci> kpMek </ci>
                                                <apply>
                                                  <divide/>
                                                  <apply>
                                                    <times/>
                                                    <ci> initRaftBaF3 </ci>
                                                    <apply>
                                                      <divide/>
                                                      <apply>
                                                        <times/>
                                                        <ci> initRastBaF3 </ci>
                                                        <ci> kbackRas </ci>
                                                      </apply>
                                                      <apply>
                                                        <plus/>
                                                        <ci> kbackRas </ci>
                                                        <ci> kdRas </ci>
                                                      </apply>
                                                    </apply>
                                                    <ci> kpRaf </ci>
                                                  </apply>
                                                  <apply>
                                                    <plus/>
                                                    <ci> kpRaf </ci>
                                                    <ci> lpRaf </ci>
                                                  </apply>
                                                </apply>
                                              </apply>
                                              <ci> lpMek </ci>
                                            </apply>
                                          </apply>
                                          <ci> kppMek </ci>
                                        </apply>
                                        <ci> lppMek </ci>
                                      </apply>
                                      <ci> kpErk </ci>
                                    </apply>
                                    <apply>
                                      <plus/>
                                      <apply>
                                        <divide/>
                                        <apply>
                                          <times/>
                                          <ci> kpErk </ci>
                                          <ci> kppErk </ci>
                                          <apply>
                                            <power/>
                                            <apply>
                                              <divide/>
                                              <apply>
                                                <times/>
                                                <apply>
                                                  <divide/>
                                                  <apply>
                                                    <times/>
                                                    <ci> initRaftBaF3 </ci>
                                                    <apply>
                                                      <divide/>
                                                      <apply>
                                                        <times/>
                                                        <ci> initRastBaF3 </ci>
                                                        <ci> kbackRas </ci>
                                                      </apply>
                                                      <apply>
                                                        <plus/>
                                                        <ci> kbackRas </ci>
                                                        <ci> kdRas </ci>
                                                      </apply>
                                                    </apply>
                                                    <ci> kpRaf </ci>
                                                  </apply>
                                                  <apply>
                                                    <plus/>
                                                    <ci> kpRaf </ci>
                                                    <ci> lpRaf </ci>
                                                  </apply>
                                                </apply>
                                                <apply>
                                                  <divide/>
                                                  <apply>
                                                    <times/>
                                                    <apply>
                                                      <divide/>
                                                      <apply>
                                                        <times/>
                                                        <ci> initRaftBaF3 </ci>
                                                        <apply>
                                                          <divide/>
                                                          <apply>
                                                            <times/>
                                                            <ci> initRastBaF3 </ci>
                                                            <ci> kbackRas </ci>
                                                          </apply>
                                                          <apply>
                                                            <plus/>
                                                            <ci> kbackRas </ci>
                                                            <ci> kdRas </ci>
                                                          </apply>
                                                        </apply>
                                                        <ci> kpRaf </ci>
                                                      </apply>
                                                      <apply>
                                                        <plus/>
                                                        <ci> kpRaf </ci>
                                                        <ci> lpRaf </ci>
                                                      </apply>
                                                    </apply>
                                                    <ci> initMektBaF3 </ci>
                                                    <ci> kpMek </ci>
                                                  </apply>
                                                  <apply>
                                                    <plus/>
                                                    <apply>
                                                      <divide/>
                                                      <apply>
                                                        <times/>
                                                        <ci> kpMek </ci>
                                                        <ci> kppMek </ci>
                                                        <apply>
                                                          <power/>
                                                          <apply>
                                                            <divide/>
                                                            <apply>
                                                              <times/>
                                                              <ci> initRaftBaF3 </ci>
                                                              <apply>
                                                                <divide/>
                                                                <apply>
                                                                  <times/>
                                                                  <ci> initRastBaF3 </ci>
                                                                  <ci> kbackRas </ci>
                                                                </apply>
                                                                <apply>
                                                                  <plus/>
                                                                  <ci> kbackRas </ci>
                                                                  <ci> kdRas </ci>
                                                                </apply>
                                                              </apply>
                                                              <ci> kpRaf </ci>
                                                            </apply>
                                                            <apply>
                                                              <plus/>
                                                              <ci> kpRaf </ci>
                                                              <ci> lpRaf </ci>
                                                            </apply>
                                                          </apply>
                                                          <cn type="integer"> 2 </cn>
                                                        </apply>
                                                      </apply>
                                                      <ci> lppMek </ci>
                                                    </apply>
                                                    <apply>
                                                      <times/>
                                                      <ci> kpMek </ci>
                                                      <apply>
                                                        <divide/>
                                                        <apply>
                                                          <times/>
                                                          <ci> initRaftBaF3 </ci>
                                                          <apply>
                                                            <divide/>
                                                            <apply>
                                                              <times/>
                                                              <ci> initRastBaF3 </ci>
                                                              <ci> kbackRas </ci>
                                                            </apply>
                                                            <apply>
                                                              <plus/>
                                                              <ci> kbackRas </ci>
                                                              <ci> kdRas </ci>
                                                            </apply>
                                                          </apply>
                                                          <ci> kpRaf </ci>
                                                        </apply>
                                                        <apply>
                                                          <plus/>
                                                          <ci> kpRaf </ci>
                                                          <ci> lpRaf </ci>
                                                        </apply>
                                                      </apply>
                                                    </apply>
                                                    <ci> lpMek </ci>
                                                  </apply>
                                                </apply>
                                                <ci> kppMek </ci>
                                              </apply>
                                              <ci> lppMek </ci>
                                            </apply>
                                            <cn type="integer"> 2 </cn>
                                          </apply>
                                        </apply>
                                        <apply>
                                          <times/>
                                          <ci> bDUSP3 </ci>
                                          <ci> lppErk </ci>
                                        </apply>
                                      </apply>
                                      <apply>
                                        <times/>
                                        <ci> kpErk </ci>
                                        <apply>
                                          <divide/>
                                          <apply>
                                            <times/>
                                            <apply>
                                              <divide/>
                                              <apply>
                                                <times/>
                                                <ci> initRaftBaF3 </ci>
                                                <apply>
                                                  <divide/>
                                                  <apply>
                                                    <times/>
                                                    <ci> initRastBaF3 </ci>
                                                    <ci> kbackRas </ci>
                                                  </apply>
                                                  <apply>
                                                    <plus/>
                                                    <ci> kbackRas </ci>
                                                    <ci> kdRas </ci>
                                                  </apply>
                                                </apply>
                                                <ci> kpRaf </ci>
                                              </apply>
                                              <apply>
                                                <plus/>
                                                <ci> kpRaf </ci>
                                                <ci> lpRaf </ci>
                                              </apply>
                                            </apply>
                                            <apply>
                                              <divide/>
                                              <apply>
                                                <times/>
                                                <apply>
                                                  <divide/>
                                                  <apply>
                                                    <times/>
                                                    <ci> initRaftBaF3 </ci>
                                                    <apply>
                                                      <divide/>
                                                      <apply>
                                                        <times/>
                                                        <ci> initRastBaF3 </ci>
                                                        <ci> kbackRas </ci>
                                                      </apply>
                                                      <apply>
                                                        <plus/>
                                                        <ci> kbackRas </ci>
                                                        <ci> kdRas </ci>
                                                      </apply>
                                                    </apply>
                                                    <ci> kpRaf </ci>
                                                  </apply>
                                                  <apply>
                                                    <plus/>
                                                    <ci> kpRaf </ci>
                                                    <ci> lpRaf </ci>
                                                  </apply>
                                                </apply>
                                                <ci> initMektBaF3 </ci>
                                                <ci> kpMek </ci>
                                              </apply>
                                              <apply>
                                                <plus/>
                                                <apply>
                                                  <divide/>
                                                  <apply>
                                                    <times/>
                                                    <ci> kpMek </ci>
                                                    <ci> kppMek </ci>
                                                    <apply>
                                                      <power/>
                                                      <apply>
                                                        <divide/>
                                                        <apply>
                                                          <times/>
                                                          <ci> initRaftBaF3 </ci>
                                                          <apply>
                                                            <divide/>
                                                            <apply>
                                                              <times/>
                                                              <ci> initRastBaF3 </ci>
                                                              <ci> kbackRas </ci>
                                                            </apply>
                                                            <apply>
                                                              <plus/>
                                                              <ci> kbackRas </ci>
                                                              <ci> kdRas </ci>
                                                            </apply>
                                                          </apply>
                                                          <ci> kpRaf </ci>
                                                        </apply>
                                                        <apply>
                                                          <plus/>
                                                          <ci> kpRaf </ci>
                                                          <ci> lpRaf </ci>
                                                        </apply>
                                                      </apply>
                                                      <cn type="integer"> 2 </cn>
                                                    </apply>
                                                  </apply>
                                                  <ci> lppMek </ci>
                                                </apply>
                                                <apply>
                                                  <times/>
                                                  <ci> kpMek </ci>
                                                  <apply>
                                                    <divide/>
                                                    <apply>
                                                      <times/>
                                                      <ci> initRaftBaF3 </ci>
                                                      <apply>
                                                        <divide/>
                                                        <apply>
                                                          <times/>
                                                          <ci> initRastBaF3 </ci>
                                                          <ci> kbackRas </ci>
                                                        </apply>
                                                        <apply>
                                                          <plus/>
                                                          <ci> kbackRas </ci>
                                                          <ci> kdRas </ci>
                                                        </apply>
                                                      </apply>
                                                      <ci> kpRaf </ci>
                                                    </apply>
                                                    <apply>
                                                      <plus/>
                                                      <ci> kpRaf </ci>
                                                      <ci> lpRaf </ci>
                                                    </apply>
                                                  </apply>
                                                </apply>
                                                <ci> lpMek </ci>
                                              </apply>
                                            </apply>
                                            <ci> kppMek </ci>
                                          </apply>
                                          <ci> lppMek </ci>
                                        </apply>
                                      </apply>
                                      <apply>
                                        <times/>
                                        <ci> bDUSP3 </ci>
                                        <ci> lpErk </ci>
                                      </apply>
                                    </apply>
                                  </apply>
                                  <apply>
                                    <divide/>
                                    <apply>
                                      <times/>
                                      <apply>
                                        <divide/>
                                        <apply>
                                          <times/>
                                          <ci> initRaftBaF3 </ci>
                                          <apply>
                                            <divide/>
                                            <apply>
                                              <times/>
                                              <ci> initRastBaF3 </ci>
                                              <ci> kbackRas </ci>
                                            </apply>
                                            <apply>
                                              <plus/>
                                              <ci> kbackRas </ci>
                                              <ci> kdRas </ci>
                                            </apply>
                                          </apply>
                                          <ci> kpRaf </ci>
                                        </apply>
                                        <apply>
                                          <plus/>
                                          <ci> kpRaf </ci>
                                          <ci> lpRaf </ci>
                                        </apply>
                                      </apply>
                                      <apply>
                                        <divide/>
                                        <apply>
                                          <times/>
                                          <apply>
                                            <divide/>
                                            <apply>
                                              <times/>
                                              <ci> initRaftBaF3 </ci>
                                              <apply>
                                                <divide/>
                                                <apply>
                                                  <times/>
                                                  <ci> initRastBaF3 </ci>
                                                  <ci> kbackRas </ci>
                                                </apply>
                                                <apply>
                                                  <plus/>
                                                  <ci> kbackRas </ci>
                                                  <ci> kdRas </ci>
                                                </apply>
                                              </apply>
                                              <ci> kpRaf </ci>
                                            </apply>
                                            <apply>
                                              <plus/>
                                              <ci> kpRaf </ci>
                                              <ci> lpRaf </ci>
                                            </apply>
                                          </apply>
                                          <ci> initMektBaF3 </ci>
                                          <ci> kpMek </ci>
                                        </apply>
                                        <apply>
                                          <plus/>
                                          <apply>
                                            <divide/>
                                            <apply>
                                              <times/>
                                              <ci> kpMek </ci>
                                              <ci> kppMek </ci>
                                              <apply>
                                                <power/>
                                                <apply>
                                                  <divide/>
                                                  <apply>
                                                    <times/>
                                                    <ci> initRaftBaF3 </ci>
                                                    <apply>
                                                      <divide/>
                                                      <apply>
                                                        <times/>
                                                        <ci> initRastBaF3 </ci>
                                                        <ci> kbackRas </ci>
                                                      </apply>
                                                      <apply>
                                                        <plus/>
                                                        <ci> kbackRas </ci>
                                                        <ci> kdRas </ci>
                                                      </apply>
                                                    </apply>
                                                    <ci> kpRaf </ci>
                                                  </apply>
                                                  <apply>
                                                    <plus/>
                                                    <ci> kpRaf </ci>
                                                    <ci> lpRaf </ci>
                                                  </apply>
                                                </apply>
                                                <cn type="integer"> 2 </cn>
                                              </apply>
                                            </apply>
                                            <ci> lppMek </ci>
                                          </apply>
                                          <apply>
                                            <times/>
                                            <ci> kpMek </ci>
                                            <apply>
                                              <divide/>
                                              <apply>
                                                <times/>
                                                <ci> initRaftBaF3 </ci>
                                                <apply>
                                                  <divide/>
                                                  <apply>
                                                    <times/>
                                                    <ci> initRastBaF3 </ci>
                                                    <ci> kbackRas </ci>
                                                  </apply>
                                                  <apply>
                                                    <plus/>
                                                    <ci> kbackRas </ci>
                                                    <ci> kdRas </ci>
                                                  </apply>
                                                </apply>
                                                <ci> kpRaf </ci>
                                              </apply>
                                              <apply>
                                                <plus/>
                                                <ci> kpRaf </ci>
                                                <ci> lpRaf </ci>
                                              </apply>
                                            </apply>
                                          </apply>
                                          <ci> lpMek </ci>
                                        </apply>
                                      </apply>
                                      <ci> kppMek </ci>
                                    </apply>
                                    <ci> lppMek </ci>
                                  </apply>
                                  <ci> kppErk </ci>
                                </apply>
                                <apply>
                                  <times/>
                                  <ci> bDUSP3 </ci>
                                  <ci> lppErk </ci>
                                </apply>
                              </apply>
                              <ci> karsk </ci>
                              <ci> kas6r </ci>
                            </apply>
                            <apply>
                              <times/>
                              <apply>
                                <power/>
                                <ci> initTORC1 </ci>
                                <cn type="integer"> 2 </cn>
                              </apply>
                              <ci> RSKin </ci>
                              <apply>
                                <power/>
                                <ci> kas6t </ci>
                                <cn type="integer"> 2 </cn>
                              </apply>
                              <ci> kinrskb </ci>
                            </apply>
                            <apply>
                              <times/>
                              <apply>
                                <power/>
                                <ci> initTORC1 </ci>
                                <cn type="integer"> 2 </cn>
                              </apply>
                              <ci> Mekin </ci>
                              <apply>
                                <power/>
                                <ci> kas6t </ci>
                                <cn type="integer"> 2 </cn>
                              </apply>
                              <ci> kmekinb </ci>
                            </apply>
                            <apply>
                              <times/>
                              <cn> 2 </cn>
                              <ci> initTORC1 </ci>
                              <ci> RSKin </ci>
                              <ci> kas6t </ci>
                              <ci> kdphoss6 </ci>
                              <ci> kinrskb </ci>
                            </apply>
                            <apply>
                              <times/>
                              <cn> 2 </cn>
                              <ci> initTORC1 </ci>
                              <ci> Mekin </ci>
                              <ci> kas6t </ci>
                              <ci> kdphoss6 </ci>
                              <ci> kmekinb </ci>
                            </apply>
                            <apply>
                              <times/>
                              <ci> RSKin </ci>
                              <ci> Mekin </ci>
                              <apply>
                                <power/>
                                <ci> kdphoss6 </ci>
                                <cn type="integer"> 2 </cn>
                              </apply>
                              <ci> kinrskb </ci>
                              <ci> kmekinb </ci>
                            </apply>
                            <apply>
                              <times/>
                              <apply>
                                <power/>
                                <ci> initTORC1 </ci>
                                <cn type="integer"> 2 </cn>
                              </apply>
                              <ci> RSKin </ci>
                              <ci> Mekin </ci>
                              <apply>
                                <power/>
                                <ci> kas6t </ci>
                                <cn type="integer"> 2 </cn>
                              </apply>
                              <ci> kinrskb </ci>
                              <ci> kmekinb </ci>
                            </apply>
                            <apply>
                              <times/>
                              <cn> 2 </cn>
                              <ci> initTORC1 </ci>
                              <ci> RSKin </ci>
                              <ci> Mekin </ci>
                              <ci> kas6t </ci>
                              <ci> kdphoss6 </ci>
                              <ci> kinrskb </ci>
                              <ci> kmekinb </ci>
                            </apply>
                          </apply>
                        </apply>
                        <cn type="rational"> 1 <sep/> 2 </cn>
                      </apply>
                    </apply>
                  </apply>
                  <apply>
                    <times/>
                    <ci> RSKin </ci>
                    <ci> kdphoss6 </ci>
                    <ci> kinrskb </ci>
                  </apply>
                  <apply>
                    <times/>
                    <ci> Mekin </ci>
                    <ci> kdphoss6 </ci>
                    <ci> kmekinb </ci>
                  </apply>
                  <apply>
                    <times/>
                    <ci> initTORC1 </ci>
                    <ci> RSKin </ci>
                    <ci> kas6t </ci>
                    <ci> kinrskb </ci>
                  </apply>
                  <apply>
                    <times/>
                    <ci> initTORC1 </ci>
                    <ci> Mekin </ci>
                    <ci> kas6t </ci>
                    <ci> kmekinb </ci>
                  </apply>
                  <apply>
                    <times/>
                    <ci> RSKin </ci>
                    <ci> Mekin </ci>
                    <ci> kdphoss6 </ci>
                    <ci> kinrskb </ci>
                    <ci> kmekinb </ci>
                  </apply>
                  <apply>
                    <times/>
                    <ci> initTORC1 </ci>
                    <ci> RSKin </ci>
                    <ci> Mekin </ci>
                    <ci> kas6t </ci>
                    <ci> kinrskb </ci>
                    <ci> kmekinb </ci>
                  </apply>
                </apply>
              </apply>
            </apply>
            <apply>
              <times/>
              <ci> kas6r </ci>
              <apply>
                <plus/>
                <apply>
                  <times/>
                  <ci> RSKin </ci>
                  <ci> kinrskb </ci>
                </apply>
                <cn type="integer"> 1 </cn>
              </apply>
              <apply>
                <plus/>
                <apply>
                  <times/>
                  <ci> Mekin </ci>
                  <ci> kmekinb </ci>
                </apply>
                <cn type="integer"> 1 </cn>
              </apply>
            </apply>
          </apply>
        </math>
      </initialAssignment>
      <initialAssignment metaid="metaid_133" symbol="AkttBaF3">
        <math xmlns="http://www.w3.org/1998/Math/MathML">
          <ci> initAkttBaF3 </ci>
        </math>
      </initialAssignment>
      <initialAssignment metaid="metaid_134" symbol="RSKtb">
        <math xmlns="http://www.w3.org/1998/Math/MathML">
          <ci> initRSKtb </ci>
        </math>
      </initialAssignment>
      <initialAssignment metaid="metaid_135" symbol="TORC1">
        <math xmlns="http://www.w3.org/1998/Math/MathML">
          <ci> initTORC1 </ci>
        </math>
      </initialAssignment>
      <initialAssignment metaid="metaid_136" symbol="S6tBaF3">
        <math xmlns="http://www.w3.org/1998/Math/MathML">
          <ci> initS6tBaF3 </ci>
        </math>
      </initialAssignment>
      <initialAssignment metaid="metaid_137" symbol="pS6">
        <math xmlns="http://www.w3.org/1998/Math/MathML">
          <apply>
            <divide/>
            <apply>
              <times/>
              <ci> initS6tBaF3 </ci>
              <apply>
                <plus/>
                <ci> kbacks6 </ci>
                <apply>
                  <times/>
                  <ci> initTORC1 </ci>
                  <ci> kas6t </ci>
                </apply>
                <apply>
                  <times/>
                  <apply>
                    <divide/>
                    <apply>
                      <minus/>
                      <apply>
                        <times/>
                        <cn> 0.5 </cn>
                        <apply>
                          <plus/>
                          <apply>
                            <minus/>
                            <apply>
                              <plus/>
                              <ci> kdphoss6 </ci>
                              <apply>
                                <times/>
                                <ci> initTORC1 </ci>
                                <ci> kas6t </ci>
                              </apply>
                            </apply>
                            <apply>
                              <times/>
                              <cn> 1 </cn>
                              <apply>
                                <power/>
                                <apply>
                                  <times/>
                                  <apply>
                                    <plus/>
                                    <apply>
                                      <times/>
                                      <ci> RSKin </ci>
                                      <ci> kinrskb </ci>
                                    </apply>
                                    <cn> 1 </cn>
                                  </apply>
                                  <apply>
                                    <plus/>
                                    <apply>
                                      <times/>
                                      <ci> Mekin </ci>
                                      <ci> kmekinb </ci>
                                    </apply>
                                    <cn> 1 </cn>
                                  </apply>
                                  <apply>
                                    <plus/>
                                    <apply>
                                      <power/>
                                      <ci> kdphoss6 </ci>
                                      <cn type="integer"> 2 </cn>
                                    </apply>
                                    <apply>
                                      <times/>
                                      <apply>
                                        <power/>
                                        <ci> initTORC1 </ci>
                                        <cn type="integer"> 2 </cn>
                                      </apply>
                                      <apply>
                                        <power/>
                                        <ci> kas6t </ci>
                                        <cn type="integer"> 2 </cn>
                                      </apply>
                                    </apply>
                                    <apply>
                                      <times/>
                                      <cn> 2 </cn>
                                      <ci> initTORC1 </ci>
                                      <ci> kas6t </ci>
                                      <ci> kdphoss6 </ci>
                                    </apply>
                                    <apply>
                                      <times/>
                                      <ci> RSKin </ci>
                                      <apply>
                                        <power/>
                                        <ci> kdphoss6 </ci>
                                        <cn type="integer"> 2 </cn>
                                      </apply>
                                      <ci> kinrskb </ci>
                                    </apply>
                                    <apply>
                                      <times/>
                                      <ci> Mekin </ci>
                                      <apply>
                                        <power/>
                                        <ci> kdphoss6 </ci>
                                        <cn type="integer"> 2 </cn>
                                      </apply>
                                      <ci> kmekinb </ci>
                                    </apply>
                                    <apply>
                                      <times/>
                                      <cn> 4 </cn>
                                      <ci> initRSKtb </ci>
                                      <apply>
                                        <divide/>
                                        <apply>
                                          <times/>
                                          <apply>
                                            <divide/>
                                            <apply>
                                              <times/>
                                              <ci> initErktBaF3 </ci>
                                              <apply>
                                                <divide/>
                                                <apply>
                                                  <times/>
                                                  <apply>
                                                    <divide/>
                                                    <apply>
                                                      <times/>
                                                      <ci> initRaftBaF3 </ci>
                                                      <apply>
                                                        <divide/>
                                                        <apply>
                                                          <times/>
                                                          <ci> initRastBaF3 </ci>
                                                          <ci> kbackRas </ci>
                                                        </apply>
                                                        <apply>
                                                          <plus/>
                                                          <ci> kbackRas </ci>
                                                          <ci> kdRas </ci>
                                                        </apply>
                                                      </apply>
                                                      <ci> kpRaf </ci>
                                                    </apply>
                                                    <apply>
                                                      <plus/>
                                                      <ci> kpRaf </ci>
                                                      <ci> lpRaf </ci>
                                                    </apply>
                                                  </apply>
                                                  <apply>
                                                    <divide/>
                                                    <apply>
                                                      <times/>
                                                      <apply>
                                                        <divide/>
                                                        <apply>
                                                          <times/>
                                                          <ci> initRaftBaF3 </ci>
                                                          <apply>
                                                            <divide/>
                                                            <apply>
                                                              <times/>
                                                              <ci> initRastBaF3 </ci>
                                                              <ci> kbackRas </ci>
                                                            </apply>
                                                            <apply>
                                                              <plus/>
                                                              <ci> kbackRas </ci>
                                                              <ci> kdRas </ci>
                                                            </apply>
                                                          </apply>
                                                          <ci> kpRaf </ci>
                                                        </apply>
                                                        <apply>
                                                          <plus/>
                                                          <ci> kpRaf </ci>
                                                          <ci> lpRaf </ci>
                                                        </apply>
                                                      </apply>
                                                      <ci> initMektBaF3 </ci>
                                                      <ci> kpMek </ci>
                                                    </apply>
                                                    <apply>
                                                      <plus/>
                                                      <apply>
                                                        <divide/>
                                                        <apply>
                                                          <times/>
                                                          <ci> kpMek </ci>
                                                          <ci> kppMek </ci>
                                                          <apply>
                                                            <power/>
                                                            <apply>
                                                              <divide/>
                                                              <apply>
                                                                <times/>
                                                                <ci> initRaftBaF3 </ci>
                                                                <apply>
                                                                  <divide/>
                                                                  <apply>
                                                                    <times/>
                                                                    <ci> initRastBaF3 </ci>
                                                                    <ci> kbackRas </ci>
                                                                  </apply>
                                                                  <apply>
                                                                    <plus/>
                                                                    <ci> kbackRas </ci>
                                                                    <ci> kdRas </ci>
                                                                  </apply>
                                                                </apply>
                                                                <ci> kpRaf </ci>
                                                              </apply>
                                                              <apply>
                                                                <plus/>
                                                                <ci> kpRaf </ci>
                                                                <ci> lpRaf </ci>
                                                              </apply>
                                                            </apply>
                                                            <cn type="integer"> 2 </cn>
                                                          </apply>
                                                        </apply>
                                                        <ci> lppMek </ci>
                                                      </apply>
                                                      <apply>
                                                        <times/>
                                                        <ci> kpMek </ci>
                                                        <apply>
                                                          <divide/>
                                                          <apply>
                                                            <times/>
                                                            <ci> initRaftBaF3 </ci>
                                                            <apply>
                                                              <divide/>
                                                              <apply>
                                                                <times/>
                                                                <ci> initRastBaF3 </ci>
                                                                <ci> kbackRas </ci>
                                                              </apply>
                                                              <apply>
                                                                <plus/>
                                                                <ci> kbackRas </ci>
                                                                <ci> kdRas </ci>
                                                              </apply>
                                                            </apply>
                                                            <ci> kpRaf </ci>
                                                          </apply>
                                                          <apply>
                                                            <plus/>
                                                            <ci> kpRaf </ci>
                                                            <ci> lpRaf </ci>
                                                          </apply>
                                                        </apply>
                                                      </apply>
                                                      <ci> lpMek </ci>
                                                    </apply>
                                                  </apply>
                                                  <ci> kppMek </ci>
                                                </apply>
                                                <ci> lppMek </ci>
                                              </apply>
                                              <ci> kpErk </ci>
                                            </apply>
                                            <apply>
                                              <plus/>
                                              <apply>
                                                <divide/>
                                                <apply>
                                                  <times/>
                                                  <ci> kpErk </ci>
                                                  <ci> kppErk </ci>
                                                  <apply>
                                                    <power/>
                                                    <apply>
                                                      <divide/>
                                                      <apply>
                                                        <times/>
                                                        <apply>
                                                          <divide/>
                                                          <apply>
                                                            <times/>
                                                            <ci> initRaftBaF3 </ci>
                                                            <apply>
                                                              <divide/>
                                                              <apply>
                                                                <times/>
                                                                <ci> initRastBaF3 </ci>
                                                                <ci> kbackRas </ci>
                                                              </apply>
                                                              <apply>
                                                                <plus/>
                                                                <ci> kbackRas </ci>
                                                                <ci> kdRas </ci>
                                                              </apply>
                                                            </apply>
                                                            <ci> kpRaf </ci>
                                                          </apply>
                                                          <apply>
                                                            <plus/>
                                                            <ci> kpRaf </ci>
                                                            <ci> lpRaf </ci>
                                                          </apply>
                                                        </apply>
                                                        <apply>
                                                          <divide/>
                                                          <apply>
                                                            <times/>
                                                            <apply>
                                                              <divide/>
                                                              <apply>
                                                                <times/>
                                                                <ci> initRaftBaF3 </ci>
                                                                <apply>
                                                                  <divide/>
                                                                  <apply>
                                                                    <times/>
                                                                    <ci> initRastBaF3 </ci>
                                                                    <ci> kbackRas </ci>
                                                                  </apply>
                                                                  <apply>
                                                                    <plus/>
                                                                    <ci> kbackRas </ci>
                                                                    <ci> kdRas </ci>
                                                                  </apply>
                                                                </apply>
                                                                <ci> kpRaf </ci>
                                                              </apply>
                                                              <apply>
                                                                <plus/>
                                                                <ci> kpRaf </ci>
                                                                <ci> lpRaf </ci>
                                                              </apply>
                                                            </apply>
                                                            <ci> initMektBaF3 </ci>
                                                            <ci> kpMek </ci>
                                                          </apply>
                                                          <apply>
                                                            <plus/>
                                                            <apply>
                                                              <divide/>
                                                              <apply>
                                                                <times/>
                                                                <ci> kpMek </ci>
                                                                <ci> kppMek </ci>
                                                                <apply>
                                                                  <power/>
                                                                  <apply>
                                                                    <divide/>
                                                                    <apply>
                                                                      <times/>
                                                                      <ci> initRaftBaF3 </ci>
                                                                      <apply>
                                                                        <divide/>
                                                                        <apply>
                                                                          <times/>
                                                                          <ci> initRastBaF3 </ci>
                                                                          <ci> kbackRas </ci>
                                                                        </apply>
                                                                        <apply>
                                                                          <plus/>
                                                                          <ci> kbackRas </ci>
                                                                          <ci> kdRas </ci>
                                                                        </apply>
                                                                      </apply>
                                                                      <ci> kpRaf </ci>
                                                                    </apply>
                                                                    <apply>
                                                                      <plus/>
                                                                      <ci> kpRaf </ci>
                                                                      <ci> lpRaf </ci>
                                                                    </apply>
                                                                  </apply>
                                                                  <cn type="integer"> 2 </cn>
                                                                </apply>
                                                              </apply>
                                                              <ci> lppMek </ci>
                                                            </apply>
                                                            <apply>
                                                              <times/>
                                                              <ci> kpMek </ci>
                                                              <apply>
                                                                <divide/>
                                                                <apply>
                                                                  <times/>
                                                                  <ci> initRaftBaF3 </ci>
                                                                  <apply>
                                                                    <divide/>
                                                                    <apply>
                                                                      <times/>
                                                                      <ci> initRastBaF3 </ci>
                                                                      <ci> kbackRas </ci>
                                                                    </apply>
                                                                    <apply>
                                                                      <plus/>
                                                                      <ci> kbackRas </ci>
                                                                      <ci> kdRas </ci>
                                                                    </apply>
                                                                  </apply>
                                                                  <ci> kpRaf </ci>
                                                                </apply>
                                                                <apply>
                                                                  <plus/>
                                                                  <ci> kpRaf </ci>
                                                                  <ci> lpRaf </ci>
                                                                </apply>
                                                              </apply>
                                                            </apply>
                                                            <ci> lpMek </ci>
                                                          </apply>
                                                        </apply>
                                                        <ci> kppMek </ci>
                                                      </apply>
                                                      <ci> lppMek </ci>
                                                    </apply>
                                                    <cn type="integer"> 2 </cn>
                                                  </apply>
                                                </apply>
                                                <apply>
                                                  <times/>
                                                  <ci> bDUSP3 </ci>
                                                  <ci> lppErk </ci>
                                                </apply>
                                              </apply>
                                              <apply>
                                                <times/>
                                                <ci> kpErk </ci>
                                                <apply>
                                                  <divide/>
                                                  <apply>
                                                    <times/>
                                                    <apply>
                                                      <divide/>
                                                      <apply>
                                                        <times/>
                                                        <ci> initRaftBaF3 </ci>
                                                        <apply>
                                                          <divide/>
                                                          <apply>
                                                            <times/>
                                                            <ci> initRastBaF3 </ci>
                                                            <ci> kbackRas </ci>
                                                          </apply>
                                                          <apply>
                                                            <plus/>
                                                            <ci> kbackRas </ci>
                                                            <ci> kdRas </ci>
                                                          </apply>
                                                        </apply>
                                                        <ci> kpRaf </ci>
                                                      </apply>
                                                      <apply>
                                                        <plus/>
                                                        <ci> kpRaf </ci>
                                                        <ci> lpRaf </ci>
                                                      </apply>
                                                    </apply>
                                                    <apply>
                                                      <divide/>
                                                      <apply>
                                                        <times/>
                                                        <apply>
                                                          <divide/>
                                                          <apply>
                                                            <times/>
                                                            <ci> initRaftBaF3 </ci>
                                                            <apply>
                                                              <divide/>
                                                              <apply>
                                                                <times/>
                                                                <ci> initRastBaF3 </ci>
                                                                <ci> kbackRas </ci>
                                                              </apply>
                                                              <apply>
                                                                <plus/>
                                                                <ci> kbackRas </ci>
                                                                <ci> kdRas </ci>
                                                              </apply>
                                                            </apply>
                                                            <ci> kpRaf </ci>
                                                          </apply>
                                                          <apply>
                                                            <plus/>
                                                            <ci> kpRaf </ci>
                                                            <ci> lpRaf </ci>
                                                          </apply>
                                                        </apply>
                                                        <ci> initMektBaF3 </ci>
                                                        <ci> kpMek </ci>
                                                      </apply>
                                                      <apply>
                                                        <plus/>
                                                        <apply>
                                                          <divide/>
                                                          <apply>
                                                            <times/>
                                                            <ci> kpMek </ci>
                                                            <ci> kppMek </ci>
                                                            <apply>
                                                              <power/>
                                                              <apply>
                                                                <divide/>
                                                                <apply>
                                                                  <times/>
                                                                  <ci> initRaftBaF3 </ci>
                                                                  <apply>
                                                                    <divide/>
                                                                    <apply>
                                                                      <times/>
                                                                      <ci> initRastBaF3 </ci>
                                                                      <ci> kbackRas </ci>
                                                                    </apply>
                                                                    <apply>
                                                                      <plus/>
                                                                      <ci> kbackRas </ci>
                                                                      <ci> kdRas </ci>
                                                                    </apply>
                                                                  </apply>
                                                                  <ci> kpRaf </ci>
                                                                </apply>
                                                                <apply>
                                                                  <plus/>
                                                                  <ci> kpRaf </ci>
                                                                  <ci> lpRaf </ci>
                                                                </apply>
                                                              </apply>
                                                              <cn type="integer"> 2 </cn>
                                                            </apply>
                                                          </apply>
                                                          <ci> lppMek </ci>
                                                        </apply>
                                                        <apply>
                                                          <times/>
                                                          <ci> kpMek </ci>
                                                          <apply>
                                                            <divide/>
                                                            <apply>
                                                              <times/>
                                                              <ci> initRaftBaF3 </ci>
                                                              <apply>
                                                                <divide/>
                                                                <apply>
                                                                  <times/>
                                                                  <ci> initRastBaF3 </ci>
                                                                  <ci> kbackRas </ci>
                                                                </apply>
                                                                <apply>
                                                                  <plus/>
                                                                  <ci> kbackRas </ci>
                                                                  <ci> kdRas </ci>
                                                                </apply>
                                                              </apply>
                                                              <ci> kpRaf </ci>
                                                            </apply>
                                                            <apply>
                                                              <plus/>
                                                              <ci> kpRaf </ci>
                                                              <ci> lpRaf </ci>
                                                            </apply>
                                                          </apply>
                                                        </apply>
                                                        <ci> lpMek </ci>
                                                      </apply>
                                                    </apply>
                                                    <ci> kppMek </ci>
                                                  </apply>
                                                  <ci> lppMek </ci>
                                                </apply>
                                              </apply>
                                              <apply>
                                                <times/>
                                                <ci> bDUSP3 </ci>
                                                <ci> lpErk </ci>
                                              </apply>
                                            </apply>
                                          </apply>
                                          <apply>
                                            <divide/>
                                            <apply>
                                              <times/>
                                              <apply>
                                                <divide/>
                                                <apply>
                                                  <times/>
                                                  <ci> initRaftBaF3 </ci>
                                                  <apply>
                                                    <divide/>
                                                    <apply>
                                                      <times/>
                                                      <ci> initRastBaF3 </ci>
                                                      <ci> kbackRas </ci>
                                                    </apply>
                                                    <apply>
                                                      <plus/>
                                                      <ci> kbackRas </ci>
                                                      <ci> kdRas </ci>
                                                    </apply>
                                                  </apply>
                                                  <ci> kpRaf </ci>
                                                </apply>
                                                <apply>
                                                  <plus/>
                                                  <ci> kpRaf </ci>
                                                  <ci> lpRaf </ci>
                                                </apply>
                                              </apply>
                                              <apply>
                                                <divide/>
                                                <apply>
                                                  <times/>
                                                  <apply>
                                                    <divide/>
                                                    <apply>
                                                      <times/>
                                                      <ci> initRaftBaF3 </ci>
                                                      <apply>
                                                        <divide/>
                                                        <apply>
                                                          <times/>
                                                          <ci> initRastBaF3 </ci>
                                                          <ci> kbackRas </ci>
                                                        </apply>
                                                        <apply>
                                                          <plus/>
                                                          <ci> kbackRas </ci>
                                                          <ci> kdRas </ci>
                                                        </apply>
                                                      </apply>
                                                      <ci> kpRaf </ci>
                                                    </apply>
                                                    <apply>
                                                      <plus/>
                                                      <ci> kpRaf </ci>
                                                      <ci> lpRaf </ci>
                                                    </apply>
                                                  </apply>
                                                  <ci> initMektBaF3 </ci>
                                                  <ci> kpMek </ci>
                                                </apply>
                                                <apply>
                                                  <plus/>
                                                  <apply>
                                                    <divide/>
                                                    <apply>
                                                      <times/>
                                                      <ci> kpMek </ci>
                                                      <ci> kppMek </ci>
                                                      <apply>
                                                        <power/>
                                                        <apply>
                                                          <divide/>
                                                          <apply>
                                                            <times/>
                                                            <ci> initRaftBaF3 </ci>
                                                            <apply>
                                                              <divide/>
                                                              <apply>
                                                                <times/>
                                                                <ci> initRastBaF3 </ci>
                                                                <ci> kbackRas </ci>
                                                              </apply>
                                                              <apply>
                                                                <plus/>
                                                                <ci> kbackRas </ci>
                                                                <ci> kdRas </ci>
                                                              </apply>
                                                            </apply>
                                                            <ci> kpRaf </ci>
                                                          </apply>
                                                          <apply>
                                                            <plus/>
                                                            <ci> kpRaf </ci>
                                                            <ci> lpRaf </ci>
                                                          </apply>
                                                        </apply>
                                                        <cn type="integer"> 2 </cn>
                                                      </apply>
                                                    </apply>
                                                    <ci> lppMek </ci>
                                                  </apply>
                                                  <apply>
                                                    <times/>
                                                    <ci> kpMek </ci>
                                                    <apply>
                                                      <divide/>
                                                      <apply>
                                                        <times/>
                                                        <ci> initRaftBaF3 </ci>
                                                        <apply>
                                                          <divide/>
                                                          <apply>
                                                            <times/>
                                                            <ci> initRastBaF3 </ci>
                                                            <ci> kbackRas </ci>
                                                          </apply>
                                                          <apply>
                                                            <plus/>
                                                            <ci> kbackRas </ci>
                                                            <ci> kdRas </ci>
                                                          </apply>
                                                        </apply>
                                                        <ci> kpRaf </ci>
                                                      </apply>
                                                      <apply>
                                                        <plus/>
                                                        <ci> kpRaf </ci>
                                                        <ci> lpRaf </ci>
                                                      </apply>
                                                    </apply>
                                                  </apply>
                                                  <ci> lpMek </ci>
                                                </apply>
                                              </apply>
                                              <ci> kppMek </ci>
                                            </apply>
                                            <ci> lppMek </ci>
                                          </apply>
                                          <ci> kppErk </ci>
                                        </apply>
                                        <apply>
                                          <times/>
                                          <ci> bDUSP3 </ci>
                                          <ci> lppErk </ci>
                                        </apply>
                                      </apply>
                                      <ci> karsk </ci>
                                      <ci> kas6r </ci>
                                    </apply>
                                    <apply>
                                      <times/>
                                      <apply>
                                        <power/>
                                        <ci> initTORC1 </ci>
                                        <cn type="integer"> 2 </cn>
                                      </apply>
                                      <ci> RSKin </ci>
                                      <apply>
                                        <power/>
                                        <ci> kas6t </ci>
                                        <cn type="integer"> 2 </cn>
                                      </apply>
                                      <ci> kinrskb </ci>
                                    </apply>
                                    <apply>
                                      <times/>
                                      <apply>
                                        <power/>
                                        <ci> initTORC1 </ci>
                                        <cn type="integer"> 2 </cn>
                                      </apply>
                                      <ci> Mekin </ci>
                                      <apply>
                                        <power/>
                                        <ci> kas6t </ci>
                                        <cn type="integer"> 2 </cn>
                                      </apply>
                                      <ci> kmekinb </ci>
                                    </apply>
                                    <apply>
                                      <times/>
                                      <cn> 2 </cn>
                                      <ci> initTORC1 </ci>
                                      <ci> RSKin </ci>
                                      <ci> kas6t </ci>
                                      <ci> kdphoss6 </ci>
                                      <ci> kinrskb </ci>
                                    </apply>
                                    <apply>
                                      <times/>
                                      <cn> 2 </cn>
                                      <ci> initTORC1 </ci>
                                      <ci> Mekin </ci>
                                      <ci> kas6t </ci>
                                      <ci> kdphoss6 </ci>
                                      <ci> kmekinb </ci>
                                    </apply>
                                    <apply>
                                      <times/>
                                      <ci> RSKin </ci>
                                      <ci> Mekin </ci>
                                      <apply>
                                        <power/>
                                        <ci> kdphoss6 </ci>
                                        <cn type="integer"> 2 </cn>
                                      </apply>
                                      <ci> kinrskb </ci>
                                      <ci> kmekinb </ci>
                                    </apply>
                                    <apply>
                                      <times/>
                                      <apply>
                                        <power/>
                                        <ci> initTORC1 </ci>
                                        <cn type="integer"> 2 </cn>
                                      </apply>
                                      <ci> RSKin </ci>
                                      <ci> Mekin </ci>
                                      <apply>
                                        <power/>
                                        <ci> kas6t </ci>
                                        <cn type="integer"> 2 </cn>
                                      </apply>
                                      <ci> kinrskb </ci>
                                      <ci> kmekinb </ci>
                                    </apply>
                                    <apply>
                                      <times/>
                                      <cn> 2 </cn>
                                      <ci> initTORC1 </ci>
                                      <ci> RSKin </ci>
                                      <ci> Mekin </ci>
                                      <ci> kas6t </ci>
                                      <ci> kdphoss6 </ci>
                                      <ci> kinrskb </ci>
                                      <ci> kmekinb </ci>
                                    </apply>
                                  </apply>
                                </apply>
                                <cn type="rational"> 1 <sep/> 2 </cn>
                              </apply>
                            </apply>
                          </apply>
                          <apply>
                            <times/>
                            <ci> RSKin </ci>
                            <ci> kdphoss6 </ci>
                            <ci> kinrskb </ci>
                          </apply>
                          <apply>
                            <times/>
                            <ci> Mekin </ci>
                            <ci> kdphoss6 </ci>
                            <ci> kmekinb </ci>
                          </apply>
                          <apply>
                            <times/>
                            <ci> initTORC1 </ci>
                            <ci> RSKin </ci>
                            <ci> kas6t </ci>
                            <ci> kinrskb </ci>
                          </apply>
                          <apply>
                            <times/>
                            <ci> initTORC1 </ci>
                            <ci> Mekin </ci>
                            <ci> kas6t </ci>
                            <ci> kmekinb </ci>
                          </apply>
                          <apply>
                            <times/>
                            <ci> RSKin </ci>
                            <ci> Mekin </ci>
                            <ci> kdphoss6 </ci>
                            <ci> kinrskb </ci>
                            <ci> kmekinb </ci>
                          </apply>
                          <apply>
                            <times/>
                            <ci> initTORC1 </ci>
                            <ci> RSKin </ci>
                            <ci> Mekin </ci>
                            <ci> kas6t </ci>
                            <ci> kinrskb </ci>
                            <ci> kmekinb </ci>
                          </apply>
                        </apply>
                      </apply>
                    </apply>
                    <apply>
                      <times/>
                      <ci> kas6r </ci>
                      <apply>
                        <plus/>
                        <apply>
                          <times/>
                          <ci> RSKin </ci>
                          <ci> kinrskb </ci>
                        </apply>
                        <cn type="integer"> 1 </cn>
                      </apply>
                      <apply>
                        <plus/>
                        <apply>
                          <times/>
                          <ci> Mekin </ci>
                          <ci> kmekinb </ci>
                        </apply>
                        <cn type="integer"> 1 </cn>
                      </apply>
                    </apply>
                  </apply>
                  <ci> kas6r </ci>
                </apply>
              </apply>
            </apply>
            <apply>
              <plus/>
              <ci> kbacks6 </ci>
              <ci> kdphoss6 </ci>
              <apply>
                <times/>
                <ci> initTORC1 </ci>
                <ci> kas6t </ci>
              </apply>
              <apply>
                <times/>
                <apply>
                  <divide/>
                  <apply>
                    <minus/>
                    <apply>
                      <times/>
                      <cn> 0.5 </cn>
                      <apply>
                        <plus/>
                        <apply>
                          <minus/>
                          <apply>
                            <plus/>
                            <ci> kdphoss6 </ci>
                            <apply>
                              <times/>
                              <ci> initTORC1 </ci>
                              <ci> kas6t </ci>
                            </apply>
                          </apply>
                          <apply>
                            <times/>
                            <cn> 1 </cn>
                            <apply>
                              <power/>
                              <apply>
                                <times/>
                                <apply>
                                  <plus/>
                                  <apply>
                                    <times/>
                                    <ci> RSKin </ci>
                                    <ci> kinrskb </ci>
                                  </apply>
                                  <cn> 1 </cn>
                                </apply>
                                <apply>
                                  <plus/>
                                  <apply>
                                    <times/>
                                    <ci> Mekin </ci>
                                    <ci> kmekinb </ci>
                                  </apply>
                                  <cn> 1 </cn>
                                </apply>
                                <apply>
                                  <plus/>
                                  <apply>
                                    <power/>
                                    <ci> kdphoss6 </ci>
                                    <cn type="integer"> 2 </cn>
                                  </apply>
                                  <apply>
                                    <times/>
                                    <apply>
                                      <power/>
                                      <ci> initTORC1 </ci>
                                      <cn type="integer"> 2 </cn>
                                    </apply>
                                    <apply>
                                      <power/>
                                      <ci> kas6t </ci>
                                      <cn type="integer"> 2 </cn>
                                    </apply>
                                  </apply>
                                  <apply>
                                    <times/>
                                    <cn> 2 </cn>
                                    <ci> initTORC1 </ci>
                                    <ci> kas6t </ci>
                                    <ci> kdphoss6 </ci>
                                  </apply>
                                  <apply>
                                    <times/>
                                    <ci> RSKin </ci>
                                    <apply>
                                      <power/>
                                      <ci> kdphoss6 </ci>
                                      <cn type="integer"> 2 </cn>
                                    </apply>
                                    <ci> kinrskb </ci>
                                  </apply>
                                  <apply>
                                    <times/>
                                    <ci> Mekin </ci>
                                    <apply>
                                      <power/>
                                      <ci> kdphoss6 </ci>
                                      <cn type="integer"> 2 </cn>
                                    </apply>
                                    <ci> kmekinb </ci>
                                  </apply>
                                  <apply>
                                    <times/>
                                    <cn> 4 </cn>
                                    <ci> initRSKtb </ci>
                                    <apply>
                                      <divide/>
                                      <apply>
                                        <times/>
                                        <apply>
                                          <divide/>
                                          <apply>
                                            <times/>
                                            <ci> initErktBaF3 </ci>
                                            <apply>
                                              <divide/>
                                              <apply>
                                                <times/>
                                                <apply>
                                                  <divide/>
                                                  <apply>
                                                    <times/>
                                                    <ci> initRaftBaF3 </ci>
                                                    <apply>
                                                      <divide/>
                                                      <apply>
                                                        <times/>
                                                        <ci> initRastBaF3 </ci>
                                                        <ci> kbackRas </ci>
                                                      </apply>
                                                      <apply>
                                                        <plus/>
                                                        <ci> kbackRas </ci>
                                                        <ci> kdRas </ci>
                                                      </apply>
                                                    </apply>
                                                    <ci> kpRaf </ci>
                                                  </apply>
                                                  <apply>
                                                    <plus/>
                                                    <ci> kpRaf </ci>
                                                    <ci> lpRaf </ci>
                                                  </apply>
                                                </apply>
                                                <apply>
                                                  <divide/>
                                                  <apply>
                                                    <times/>
                                                    <apply>
                                                      <divide/>
                                                      <apply>
                                                        <times/>
                                                        <ci> initRaftBaF3 </ci>
                                                        <apply>
                                                          <divide/>
                                                          <apply>
                                                            <times/>
                                                            <ci> initRastBaF3 </ci>
                                                            <ci> kbackRas </ci>
                                                          </apply>
                                                          <apply>
                                                            <plus/>
                                                            <ci> kbackRas </ci>
                                                            <ci> kdRas </ci>
                                                          </apply>
                                                        </apply>
                                                        <ci> kpRaf </ci>
                                                      </apply>
                                                      <apply>
                                                        <plus/>
                                                        <ci> kpRaf </ci>
                                                        <ci> lpRaf </ci>
                                                      </apply>
                                                    </apply>
                                                    <ci> initMektBaF3 </ci>
                                                    <ci> kpMek </ci>
                                                  </apply>
                                                  <apply>
                                                    <plus/>
                                                    <apply>
                                                      <divide/>
                                                      <apply>
                                                        <times/>
                                                        <ci> kpMek </ci>
                                                        <ci> kppMek </ci>
                                                        <apply>
                                                          <power/>
                                                          <apply>
                                                            <divide/>
                                                            <apply>
                                                              <times/>
                                                              <ci> initRaftBaF3 </ci>
                                                              <apply>
                                                                <divide/>
                                                                <apply>
                                                                  <times/>
                                                                  <ci> initRastBaF3 </ci>
                                                                  <ci> kbackRas </ci>
                                                                </apply>
                                                                <apply>
                                                                  <plus/>
                                                                  <ci> kbackRas </ci>
                                                                  <ci> kdRas </ci>
                                                                </apply>
                                                              </apply>
                                                              <ci> kpRaf </ci>
                                                            </apply>
                                                            <apply>
                                                              <plus/>
                                                              <ci> kpRaf </ci>
                                                              <ci> lpRaf </ci>
                                                            </apply>
                                                          </apply>
                                                          <cn type="integer"> 2 </cn>
                                                        </apply>
                                                      </apply>
                                                      <ci> lppMek </ci>
                                                    </apply>
                                                    <apply>
                                                      <times/>
                                                      <ci> kpMek </ci>
                                                      <apply>
                                                        <divide/>
                                                        <apply>
                                                          <times/>
                                                          <ci> initRaftBaF3 </ci>
                                                          <apply>
                                                            <divide/>
                                                            <apply>
                                                              <times/>
                                                              <ci> initRastBaF3 </ci>
                                                              <ci> kbackRas </ci>
                                                            </apply>
                                                            <apply>
                                                              <plus/>
                                                              <ci> kbackRas </ci>
                                                              <ci> kdRas </ci>
                                                            </apply>
                                                          </apply>
                                                          <ci> kpRaf </ci>
                                                        </apply>
                                                        <apply>
                                                          <plus/>
                                                          <ci> kpRaf </ci>
                                                          <ci> lpRaf </ci>
                                                        </apply>
                                                      </apply>
                                                    </apply>
                                                    <ci> lpMek </ci>
                                                  </apply>
                                                </apply>
                                                <ci> kppMek </ci>
                                              </apply>
                                              <ci> lppMek </ci>
                                            </apply>
                                            <ci> kpErk </ci>
                                          </apply>
                                          <apply>
                                            <plus/>
                                            <apply>
                                              <divide/>
                                              <apply>
                                                <times/>
                                                <ci> kpErk </ci>
                                                <ci> kppErk </ci>
                                                <apply>
                                                  <power/>
                                                  <apply>
                                                    <divide/>
                                                    <apply>
                                                      <times/>
                                                      <apply>
                                                        <divide/>
                                                        <apply>
                                                          <times/>
                                                          <ci> initRaftBaF3 </ci>
                                                          <apply>
                                                            <divide/>
                                                            <apply>
                                                              <times/>
                                                              <ci> initRastBaF3 </ci>
                                                              <ci> kbackRas </ci>
                                                            </apply>
                                                            <apply>
                                                              <plus/>
                                                              <ci> kbackRas </ci>
                                                              <ci> kdRas </ci>
                                                            </apply>
                                                          </apply>
                                                          <ci> kpRaf </ci>
                                                        </apply>
                                                        <apply>
                                                          <plus/>
                                                          <ci> kpRaf </ci>
                                                          <ci> lpRaf </ci>
                                                        </apply>
                                                      </apply>
                                                      <apply>
                                                        <divide/>
                                                        <apply>
                                                          <times/>
                                                          <apply>
                                                            <divide/>
                                                            <apply>
                                                              <times/>
                                                              <ci> initRaftBaF3 </ci>
                                                              <apply>
                                                                <divide/>
                                                                <apply>
                                                                  <times/>
                                                                  <ci> initRastBaF3 </ci>
                                                                  <ci> kbackRas </ci>
                                                                </apply>
                                                                <apply>
                                                                  <plus/>
                                                                  <ci> kbackRas </ci>
                                                                  <ci> kdRas </ci>
                                                                </apply>
                                                              </apply>
                                                              <ci> kpRaf </ci>
                                                            </apply>
                                                            <apply>
                                                              <plus/>
                                                              <ci> kpRaf </ci>
                                                              <ci> lpRaf </ci>
                                                            </apply>
                                                          </apply>
                                                          <ci> initMektBaF3 </ci>
                                                          <ci> kpMek </ci>
                                                        </apply>
                                                        <apply>
                                                          <plus/>
                                                          <apply>
                                                            <divide/>
                                                            <apply>
                                                              <times/>
                                                              <ci> kpMek </ci>
                                                              <ci> kppMek </ci>
                                                              <apply>
                                                                <power/>
                                                                <apply>
                                                                  <divide/>
                                                                  <apply>
                                                                    <times/>
                                                                    <ci> initRaftBaF3 </ci>
                                                                    <apply>
                                                                      <divide/>
                                                                      <apply>
                                                                        <times/>
                                                                        <ci> initRastBaF3 </ci>
                                                                        <ci> kbackRas </ci>
                                                                      </apply>
                                                                      <apply>
                                                                        <plus/>
                                                                        <ci> kbackRas </ci>
                                                                        <ci> kdRas </ci>
                                                                      </apply>
                                                                    </apply>
                                                                    <ci> kpRaf </ci>
                                                                  </apply>
                                                                  <apply>
                                                                    <plus/>
                                                                    <ci> kpRaf </ci>
                                                                    <ci> lpRaf </ci>
                                                                  </apply>
                                                                </apply>
                                                                <cn type="integer"> 2 </cn>
                                                              </apply>
                                                            </apply>
                                                            <ci> lppMek </ci>
                                                          </apply>
                                                          <apply>
                                                            <times/>
                                                            <ci> kpMek </ci>
                                                            <apply>
                                                              <divide/>
                                                              <apply>
                                                                <times/>
                                                                <ci> initRaftBaF3 </ci>
                                                                <apply>
                                                                  <divide/>
                                                                  <apply>
                                                                    <times/>
                                                                    <ci> initRastBaF3 </ci>
                                                                    <ci> kbackRas </ci>
                                                                  </apply>
                                                                  <apply>
                                                                    <plus/>
                                                                    <ci> kbackRas </ci>
                                                                    <ci> kdRas </ci>
                                                                  </apply>
                                                                </apply>
                                                                <ci> kpRaf </ci>
                                                              </apply>
                                                              <apply>
                                                                <plus/>
                                                                <ci> kpRaf </ci>
                                                                <ci> lpRaf </ci>
                                                              </apply>
                                                            </apply>
                                                          </apply>
                                                          <ci> lpMek </ci>
                                                        </apply>
                                                      </apply>
                                                      <ci> kppMek </ci>
                                                    </apply>
                                                    <ci> lppMek </ci>
                                                  </apply>
                                                  <cn type="integer"> 2 </cn>
                                                </apply>
                                              </apply>
                                              <apply>
                                                <times/>
                                                <ci> bDUSP3 </ci>
                                                <ci> lppErk </ci>
                                              </apply>
                                            </apply>
                                            <apply>
                                              <times/>
                                              <ci> kpErk </ci>
                                              <apply>
                                                <divide/>
                                                <apply>
                                                  <times/>
                                                  <apply>
                                                    <divide/>
                                                    <apply>
                                                      <times/>
                                                      <ci> initRaftBaF3 </ci>
                                                      <apply>
                                                        <divide/>
                                                        <apply>
                                                          <times/>
                                                          <ci> initRastBaF3 </ci>
                                                          <ci> kbackRas </ci>
                                                        </apply>
                                                        <apply>
                                                          <plus/>
                                                          <ci> kbackRas </ci>
                                                          <ci> kdRas </ci>
                                                        </apply>
                                                      </apply>
                                                      <ci> kpRaf </ci>
                                                    </apply>
                                                    <apply>
                                                      <plus/>
                                                      <ci> kpRaf </ci>
                                                      <ci> lpRaf </ci>
                                                    </apply>
                                                  </apply>
                                                  <apply>
                                                    <divide/>
                                                    <apply>
                                                      <times/>
                                                      <apply>
                                                        <divide/>
                                                        <apply>
                                                          <times/>
                                                          <ci> initRaftBaF3 </ci>
                                                          <apply>
                                                            <divide/>
                                                            <apply>
                                                              <times/>
                                                              <ci> initRastBaF3 </ci>
                                                              <ci> kbackRas </ci>
                                                            </apply>
                                                            <apply>
                                                              <plus/>
                                                              <ci> kbackRas </ci>
                                                              <ci> kdRas </ci>
                                                            </apply>
                                                          </apply>
                                                          <ci> kpRaf </ci>
                                                        </apply>
                                                        <apply>
                                                          <plus/>
                                                          <ci> kpRaf </ci>
                                                          <ci> lpRaf </ci>
                                                        </apply>
                                                      </apply>
                                                      <ci> initMektBaF3 </ci>
                                                      <ci> kpMek </ci>
                                                    </apply>
                                                    <apply>
                                                      <plus/>
                                                      <apply>
                                                        <divide/>
                                                        <apply>
                                                          <times/>
                                                          <ci> kpMek </ci>
                                                          <ci> kppMek </ci>
                                                          <apply>
                                                            <power/>
                                                            <apply>
                                                              <divide/>
                                                              <apply>
                                                                <times/>
                                                                <ci> initRaftBaF3 </ci>
                                                                <apply>
                                                                  <divide/>
                                                                  <apply>
                                                                    <times/>
                                                                    <ci> initRastBaF3 </ci>
                                                                    <ci> kbackRas </ci>
                                                                  </apply>
                                                                  <apply>
                                                                    <plus/>
                                                                    <ci> kbackRas </ci>
                                                                    <ci> kdRas </ci>
                                                                  </apply>
                                                                </apply>
                                                                <ci> kpRaf </ci>
                                                              </apply>
                                                              <apply>
                                                                <plus/>
                                                                <ci> kpRaf </ci>
                                                                <ci> lpRaf </ci>
                                                              </apply>
                                                            </apply>
                                                            <cn type="integer"> 2 </cn>
                                                          </apply>
                                                        </apply>
                                                        <ci> lppMek </ci>
                                                      </apply>
                                                      <apply>
                                                        <times/>
                                                        <ci> kpMek </ci>
                                                        <apply>
                                                          <divide/>
                                                          <apply>
                                                            <times/>
                                                            <ci> initRaftBaF3 </ci>
                                                            <apply>
                                                              <divide/>
                                                              <apply>
                                                                <times/>
                                                                <ci> initRastBaF3 </ci>
                                                                <ci> kbackRas </ci>
                                                              </apply>
                                                              <apply>
                                                                <plus/>
                                                                <ci> kbackRas </ci>
                                                                <ci> kdRas </ci>
                                                              </apply>
                                                            </apply>
                                                            <ci> kpRaf </ci>
                                                          </apply>
                                                          <apply>
                                                            <plus/>
                                                            <ci> kpRaf </ci>
                                                            <ci> lpRaf </ci>
                                                          </apply>
                                                        </apply>
                                                      </apply>
                                                      <ci> lpMek </ci>
                                                    </apply>
                                                  </apply>
                                                  <ci> kppMek </ci>
                                                </apply>
                                                <ci> lppMek </ci>
                                              </apply>
                                            </apply>
                                            <apply>
                                              <times/>
                                              <ci> bDUSP3 </ci>
                                              <ci> lpErk </ci>
                                            </apply>
                                          </apply>
                                        </apply>
                                        <apply>
                                          <divide/>
                                          <apply>
                                            <times/>
                                            <apply>
                                              <divide/>
                                              <apply>
                                                <times/>
                                                <ci> initRaftBaF3 </ci>
                                                <apply>
                                                  <divide/>
                                                  <apply>
                                                    <times/>
                                                    <ci> initRastBaF3 </ci>
                                                    <ci> kbackRas </ci>
                                                  </apply>
                                                  <apply>
                                                    <plus/>
                                                    <ci> kbackRas </ci>
                                                    <ci> kdRas </ci>
                                                  </apply>
                                                </apply>
                                                <ci> kpRaf </ci>
                                              </apply>
                                              <apply>
                                                <plus/>
                                                <ci> kpRaf </ci>
                                                <ci> lpRaf </ci>
                                              </apply>
                                            </apply>
                                            <apply>
                                              <divide/>
                                              <apply>
                                                <times/>
                                                <apply>
                                                  <divide/>
                                                  <apply>
                                                    <times/>
                                                    <ci> initRaftBaF3 </ci>
                                                    <apply>
                                                      <divide/>
                                                      <apply>
                                                        <times/>
                                                        <ci> initRastBaF3 </ci>
                                                        <ci> kbackRas </ci>
                                                      </apply>
                                                      <apply>
                                                        <plus/>
                                                        <ci> kbackRas </ci>
                                                        <ci> kdRas </ci>
                                                      </apply>
                                                    </apply>
                                                    <ci> kpRaf </ci>
                                                  </apply>
                                                  <apply>
                                                    <plus/>
                                                    <ci> kpRaf </ci>
                                                    <ci> lpRaf </ci>
                                                  </apply>
                                                </apply>
                                                <ci> initMektBaF3 </ci>
                                                <ci> kpMek </ci>
                                              </apply>
                                              <apply>
                                                <plus/>
                                                <apply>
                                                  <divide/>
                                                  <apply>
                                                    <times/>
                                                    <ci> kpMek </ci>
                                                    <ci> kppMek </ci>
                                                    <apply>
                                                      <power/>
                                                      <apply>
                                                        <divide/>
                                                        <apply>
                                                          <times/>
                                                          <ci> initRaftBaF3 </ci>
                                                          <apply>
                                                            <divide/>
                                                            <apply>
                                                              <times/>
                                                              <ci> initRastBaF3 </ci>
                                                              <ci> kbackRas </ci>
                                                            </apply>
                                                            <apply>
                                                              <plus/>
                                                              <ci> kbackRas </ci>
                                                              <ci> kdRas </ci>
                                                            </apply>
                                                          </apply>
                                                          <ci> kpRaf </ci>
                                                        </apply>
                                                        <apply>
                                                          <plus/>
                                                          <ci> kpRaf </ci>
                                                          <ci> lpRaf </ci>
                                                        </apply>
                                                      </apply>
                                                      <cn type="integer"> 2 </cn>
                                                    </apply>
                                                  </apply>
                                                  <ci> lppMek </ci>
                                                </apply>
                                                <apply>
                                                  <times/>
                                                  <ci> kpMek </ci>
                                                  <apply>
                                                    <divide/>
                                                    <apply>
                                                      <times/>
                                                      <ci> initRaftBaF3 </ci>
                                                      <apply>
                                                        <divide/>
                                                        <apply>
                                                          <times/>
                                                          <ci> initRastBaF3 </ci>
                                                          <ci> kbackRas </ci>
                                                        </apply>
                                                        <apply>
                                                          <plus/>
                                                          <ci> kbackRas </ci>
                                                          <ci> kdRas </ci>
                                                        </apply>
                                                      </apply>
                                                      <ci> kpRaf </ci>
                                                    </apply>
                                                    <apply>
                                                      <plus/>
                                                      <ci> kpRaf </ci>
                                                      <ci> lpRaf </ci>
                                                    </apply>
                                                  </apply>
                                                </apply>
                                                <ci> lpMek </ci>
                                              </apply>
                                            </apply>
                                            <ci> kppMek </ci>
                                          </apply>
                                          <ci> lppMek </ci>
                                        </apply>
                                        <ci> kppErk </ci>
                                      </apply>
                                      <apply>
                                        <times/>
                                        <ci> bDUSP3 </ci>
                                        <ci> lppErk </ci>
                                      </apply>
                                    </apply>
                                    <ci> karsk </ci>
                                    <ci> kas6r </ci>
                                  </apply>
                                  <apply>
                                    <times/>
                                    <apply>
                                      <power/>
                                      <ci> initTORC1 </ci>
                                      <cn type="integer"> 2 </cn>
                                    </apply>
                                    <ci> RSKin </ci>
                                    <apply>
                                      <power/>
                                      <ci> kas6t </ci>
                                      <cn type="integer"> 2 </cn>
                                    </apply>
                                    <ci> kinrskb </ci>
                                  </apply>
                                  <apply>
                                    <times/>
                                    <apply>
                                      <power/>
                                      <ci> initTORC1 </ci>
                                      <cn type="integer"> 2 </cn>
                                    </apply>
                                    <ci> Mekin </ci>
                                    <apply>
                                      <power/>
                                      <ci> kas6t </ci>
                                      <cn type="integer"> 2 </cn>
                                    </apply>
                                    <ci> kmekinb </ci>
                                  </apply>
                                  <apply>
                                    <times/>
                                    <cn> 2 </cn>
                                    <ci> initTORC1 </ci>
                                    <ci> RSKin </ci>
                                    <ci> kas6t </ci>
                                    <ci> kdphoss6 </ci>
                                    <ci> kinrskb </ci>
                                  </apply>
                                  <apply>
                                    <times/>
                                    <cn> 2 </cn>
                                    <ci> initTORC1 </ci>
                                    <ci> Mekin </ci>
                                    <ci> kas6t </ci>
                                    <ci> kdphoss6 </ci>
                                    <ci> kmekinb </ci>
                                  </apply>
                                  <apply>
                                    <times/>
                                    <ci> RSKin </ci>
                                    <ci> Mekin </ci>
                                    <apply>
                                      <power/>
                                      <ci> kdphoss6 </ci>
                                      <cn type="integer"> 2 </cn>
                                    </apply>
                                    <ci> kinrskb </ci>
                                    <ci> kmekinb </ci>
                                  </apply>
                                  <apply>
                                    <times/>
                                    <apply>
                                      <power/>
                                      <ci> initTORC1 </ci>
                                      <cn type="integer"> 2 </cn>
                                    </apply>
                                    <ci> RSKin </ci>
                                    <ci> Mekin </ci>
                                    <apply>
                                      <power/>
                                      <ci> kas6t </ci>
                                      <cn type="integer"> 2 </cn>
                                    </apply>
                                    <ci> kinrskb </ci>
                                    <ci> kmekinb </ci>
                                  </apply>
                                  <apply>
                                    <times/>
                                    <cn> 2 </cn>
                                    <ci> initTORC1 </ci>
                                    <ci> RSKin </ci>
                                    <ci> Mekin </ci>
                                    <ci> kas6t </ci>
                                    <ci> kdphoss6 </ci>
                                    <ci> kinrskb </ci>
                                    <ci> kmekinb </ci>
                                  </apply>
                                </apply>
                              </apply>
                              <cn type="rational"> 1 <sep/> 2 </cn>
                            </apply>
                          </apply>
                        </apply>
                        <apply>
                          <times/>
                          <ci> RSKin </ci>
                          <ci> kdphoss6 </ci>
                          <ci> kinrskb </ci>
                        </apply>
                        <apply>
                          <times/>
                          <ci> Mekin </ci>
                          <ci> kdphoss6 </ci>
                          <ci> kmekinb </ci>
                        </apply>
                        <apply>
                          <times/>
                          <ci> initTORC1 </ci>
                          <ci> RSKin </ci>
                          <ci> kas6t </ci>
                          <ci> kinrskb </ci>
                        </apply>
                        <apply>
                          <times/>
                          <ci> initTORC1 </ci>
                          <ci> Mekin </ci>
                          <ci> kas6t </ci>
                          <ci> kmekinb </ci>
                        </apply>
                        <apply>
                          <times/>
                          <ci> RSKin </ci>
                          <ci> Mekin </ci>
                          <ci> kdphoss6 </ci>
                          <ci> kinrskb </ci>
                          <ci> kmekinb </ci>
                        </apply>
                        <apply>
                          <times/>
                          <ci> initTORC1 </ci>
                          <ci> RSKin </ci>
                          <ci> Mekin </ci>
                          <ci> kas6t </ci>
                          <ci> kinrskb </ci>
                          <ci> kmekinb </ci>
                        </apply>
                      </apply>
                    </apply>
                  </apply>
                  <apply>
                    <times/>
                    <ci> kas6r </ci>
                    <apply>
                      <plus/>
                      <apply>
                        <times/>
                        <ci> RSKin </ci>
                        <ci> kinrskb </ci>
                      </apply>
                      <cn type="integer"> 1 </cn>
                    </apply>
                    <apply>
                      <plus/>
                      <apply>
                        <times/>
                        <ci> Mekin </ci>
                        <ci> kmekinb </ci>
                      </apply>
                      <cn type="integer"> 1 </cn>
                    </apply>
                  </apply>
                </apply>
                <ci> kas6r </ci>
              </apply>
            </apply>
          </apply>
        </math>
      </initialAssignment>
      <initialAssignment metaid="metaid_138" symbol="pAkt">
        <math xmlns="http://www.w3.org/1998/Math/MathML">
          <apply>
            <divide/>
            <apply>
              <times/>
              <apply>
                <divide/>
                <apply>
                  <minus/>
                  <apply>
                    <times/>
                    <ci> initPI45P2BaF3 </ci>
                    <ci> vPIP3basal </ci>
                    <apply>
                      <plus/>
                      <apply>
                        <minus/>
                        <cn type="integer"> 0 </cn>
                        <ci> initPI3KtBaF3 </ci>
                      </apply>
                      <cn type="integer"> 0 </cn>
                    </apply>
                  </apply>
                </apply>
                <apply>
                  <plus/>
                  <apply>
                    <times/>
                    <ci> initPTENBaF3 </ci>
                    <ci> vPI45P2 </ci>
                  </apply>
                  <apply>
                    <times/>
                    <ci> kshbasal </ci>
                    <apply>
                      <minus/>
                      <ci> initSHIP1tBaF3 </ci>
                      <ci> initRpSHIP1 </ci>
                    </apply>
                  </apply>
                </apply>
              </apply>
              <ci> initAkttBaF3 </ci>
              <apply>
                <divide/>
                <apply>
                  <times/>
                  <apply>
                    <divide/>
                    <apply>
                      <minus/>
                      <apply>
                        <times/>
                        <ci> initPI45P2BaF3 </ci>
                        <ci> vPIP3basal </ci>
                        <apply>
                          <plus/>
                          <apply>
                            <minus/>
                            <cn type="integer"> 0 </cn>
                            <ci> initPI3KtBaF3 </ci>
                          </apply>
                          <cn type="integer"> 0 </cn>
                        </apply>
                      </apply>
                    </apply>
                    <apply>
                      <plus/>
                      <apply>
                        <times/>
                        <ci> initPTENBaF3 </ci>
                        <ci> vPI45P2 </ci>
                      </apply>
                      <apply>
                        <times/>
                        <ci> kshbasal </ci>
                        <apply>
                          <minus/>
                          <ci> initSHIP1tBaF3 </ci>
                          <ci> initRpSHIP1 </ci>
                        </apply>
                      </apply>
                    </apply>
                  </apply>
                  <ci> initPDK1tBaF3 </ci>
                  <ci> kPDK1 </ci>
                </apply>
                <apply>
                  <plus/>
                  <ci> lPDK1 </ci>
                  <apply>
                    <times/>
                    <apply>
                      <divide/>
                      <apply>
                        <minus/>
                        <apply>
                          <times/>
                          <ci> initPI45P2BaF3 </ci>
                          <ci> vPIP3basal </ci>
                          <apply>
                            <plus/>
                            <apply>
                              <minus/>
                              <cn type="integer"> 0 </cn>
                              <ci> initPI3KtBaF3 </ci>
                            </apply>
                            <cn type="integer"> 0 </cn>
                          </apply>
                        </apply>
                      </apply>
                      <apply>
                        <plus/>
                        <apply>
                          <times/>
                          <ci> initPTENBaF3 </ci>
                          <ci> vPI45P2 </ci>
                        </apply>
                        <apply>
                          <times/>
                          <ci> kshbasal </ci>
                          <apply>
                            <minus/>
                            <ci> initSHIP1tBaF3 </ci>
                            <ci> initRpSHIP1 </ci>
                          </apply>
                        </apply>
                      </apply>
                    </apply>
                    <ci> kPDK1 </ci>
                  </apply>
                </apply>
              </apply>
              <ci> kAkt </ci>
              <ci> vpAkt </ci>
            </apply>
            <apply>
              <plus/>
              <apply>
                <times/>
                <ci> dpAkt </ci>
                <ci> lAkt </ci>
              </apply>
              <apply>
                <times/>
                <ci> dpAkt </ci>
                <apply>
                  <divide/>
                  <apply>
                    <minus/>
                    <apply>
                      <times/>
                      <ci> initPI45P2BaF3 </ci>
                      <ci> vPIP3basal </ci>
                      <apply>
                        <plus/>
                        <apply>
                          <minus/>
                          <cn type="integer"> 0 </cn>
                          <ci> initPI3KtBaF3 </ci>
                        </apply>
                        <cn type="integer"> 0 </cn>
                      </apply>
                    </apply>
                  </apply>
                  <apply>
                    <plus/>
                    <apply>
                      <times/>
                      <ci> initPTENBaF3 </ci>
                      <ci> vPI45P2 </ci>
                    </apply>
                    <apply>
                      <times/>
                      <ci> kshbasal </ci>
                      <apply>
                        <minus/>
                        <ci> initSHIP1tBaF3 </ci>
                        <ci> initRpSHIP1 </ci>
                      </apply>
                    </apply>
                  </apply>
                </apply>
                <ci> kAkt </ci>
              </apply>
              <apply>
                <times/>
                <ci> dpAkt </ci>
                <apply>
                  <divide/>
                  <apply>
                    <times/>
                    <apply>
                      <divide/>
                      <apply>
                        <minus/>
                        <apply>
                          <times/>
                          <ci> initPI45P2BaF3 </ci>
                          <ci> vPIP3basal </ci>
                          <apply>
                            <plus/>
                            <apply>
                              <minus/>
                              <cn type="integer"> 0 </cn>
                              <ci> initPI3KtBaF3 </ci>
                            </apply>
                            <cn type="integer"> 0 </cn>
                          </apply>
                        </apply>
                      </apply>
                      <apply>
                        <plus/>
                        <apply>
                          <times/>
                          <ci> initPTENBaF3 </ci>
                          <ci> vPI45P2 </ci>
                        </apply>
                        <apply>
                          <times/>
                          <ci> kshbasal </ci>
                          <apply>
                            <minus/>
                            <ci> initSHIP1tBaF3 </ci>
                            <ci> initRpSHIP1 </ci>
                          </apply>
                        </apply>
                      </apply>
                    </apply>
                    <ci> initPDK1tBaF3 </ci>
                    <ci> kPDK1 </ci>
                  </apply>
                  <apply>
                    <plus/>
                    <ci> lPDK1 </ci>
                    <apply>
                      <times/>
                      <apply>
                        <divide/>
                        <apply>
                          <minus/>
                          <apply>
                            <times/>
                            <ci> initPI45P2BaF3 </ci>
                            <ci> vPIP3basal </ci>
                            <apply>
                              <plus/>
                              <apply>
                                <minus/>
                                <cn type="integer"> 0 </cn>
                                <ci> initPI3KtBaF3 </ci>
                              </apply>
                              <cn type="integer"> 0 </cn>
                            </apply>
                          </apply>
                        </apply>
                        <apply>
                          <plus/>
                          <apply>
                            <times/>
                            <ci> initPTENBaF3 </ci>
                            <ci> vPI45P2 </ci>
                          </apply>
                          <apply>
                            <times/>
                            <ci> kshbasal </ci>
                            <apply>
                              <minus/>
                              <ci> initSHIP1tBaF3 </ci>
                              <ci> initRpSHIP1 </ci>
                            </apply>
                          </apply>
                        </apply>
                      </apply>
                      <ci> kPDK1 </ci>
                    </apply>
                  </apply>
                </apply>
                <ci> vpAkt </ci>
              </apply>
              <apply>
                <times/>
                <apply>
                  <divide/>
                  <apply>
                    <minus/>
                    <apply>
                      <times/>
                      <ci> initPI45P2BaF3 </ci>
                      <ci> vPIP3basal </ci>
                      <apply>
                        <plus/>
                        <apply>
                          <minus/>
                          <cn type="integer"> 0 </cn>
                          <ci> initPI3KtBaF3 </ci>
                        </apply>
                        <cn type="integer"> 0 </cn>
                      </apply>
                    </apply>
                  </apply>
                  <apply>
                    <plus/>
                    <apply>
                      <times/>
                      <ci> initPTENBaF3 </ci>
                      <ci> vPI45P2 </ci>
                    </apply>
                    <apply>
                      <times/>
                      <ci> kshbasal </ci>
                      <apply>
                        <minus/>
                        <ci> initSHIP1tBaF3 </ci>
                        <ci> initRpSHIP1 </ci>
                      </apply>
                    </apply>
                  </apply>
                </apply>
                <apply>
                  <divide/>
                  <apply>
                    <times/>
                    <apply>
                      <divide/>
                      <apply>
                        <minus/>
                        <apply>
                          <times/>
                          <ci> initPI45P2BaF3 </ci>
                          <ci> vPIP3basal </ci>
                          <apply>
                            <plus/>
                            <apply>
                              <minus/>
                              <cn type="integer"> 0 </cn>
                              <ci> initPI3KtBaF3 </ci>
                            </apply>
                            <cn type="integer"> 0 </cn>
                          </apply>
                        </apply>
                      </apply>
                      <apply>
                        <plus/>
                        <apply>
                          <times/>
                          <ci> initPTENBaF3 </ci>
                          <ci> vPI45P2 </ci>
                        </apply>
                        <apply>
                          <times/>
                          <ci> kshbasal </ci>
                          <apply>
                            <minus/>
                            <ci> initSHIP1tBaF3 </ci>
                            <ci> initRpSHIP1 </ci>
                          </apply>
                        </apply>
                      </apply>
                    </apply>
                    <ci> initPDK1tBaF3 </ci>
                    <ci> kPDK1 </ci>
                  </apply>
                  <apply>
                    <plus/>
                    <ci> lPDK1 </ci>
                    <apply>
                      <times/>
                      <apply>
                        <divide/>
                        <apply>
                          <minus/>
                          <apply>
                            <times/>
                            <ci> initPI45P2BaF3 </ci>
                            <ci> vPIP3basal </ci>
                            <apply>
                              <plus/>
                              <apply>
                                <minus/>
                                <cn type="integer"> 0 </cn>
                                <ci> initPI3KtBaF3 </ci>
                              </apply>
                              <cn type="integer"> 0 </cn>
                            </apply>
                          </apply>
                        </apply>
                        <apply>
                          <plus/>
                          <apply>
                            <times/>
                            <ci> initPTENBaF3 </ci>
                            <ci> vPI45P2 </ci>
                          </apply>
                          <apply>
                            <times/>
                            <ci> kshbasal </ci>
                            <apply>
                              <minus/>
                              <ci> initSHIP1tBaF3 </ci>
                              <ci> initRpSHIP1 </ci>
                            </apply>
                          </apply>
                        </apply>
                      </apply>
                      <ci> kPDK1 </ci>
                    </apply>
                  </apply>
                </apply>
                <ci> kAkt </ci>
                <ci> vpAkt </ci>
              </apply>
            </apply>
          </apply>
        </math>
      </initialAssignment>
      <initialAssignment metaid="metaid_139" symbol="PIP3Akt">
        <math xmlns="http://www.w3.org/1998/Math/MathML">
          <apply>
            <divide/>
            <apply>
              <times/>
              <ci> dpAkt </ci>
              <apply>
                <divide/>
                <apply>
                  <minus/>
                  <apply>
                    <times/>
                    <ci> initPI45P2BaF3 </ci>
                    <ci> vPIP3basal </ci>
                    <apply>
                      <plus/>
                      <apply>
                        <minus/>
                        <cn type="integer"> 0 </cn>
                        <ci> initPI3KtBaF3 </ci>
                      </apply>
                      <cn type="integer"> 0 </cn>
                    </apply>
                  </apply>
                </apply>
                <apply>
                  <plus/>
                  <apply>
                    <times/>
                    <ci> initPTENBaF3 </ci>
                    <ci> vPI45P2 </ci>
                  </apply>
                  <apply>
                    <times/>
                    <ci> kshbasal </ci>
                    <apply>
                      <minus/>
                      <ci> initSHIP1tBaF3 </ci>
                      <ci> initRpSHIP1 </ci>
                    </apply>
                  </apply>
                </apply>
              </apply>
              <ci> initAkttBaF3 </ci>
              <ci> kAkt </ci>
            </apply>
            <apply>
              <plus/>
              <apply>
                <times/>
                <ci> dpAkt </ci>
                <ci> lAkt </ci>
              </apply>
              <apply>
                <times/>
                <ci> dpAkt </ci>
                <apply>
                  <divide/>
                  <apply>
                    <minus/>
                    <apply>
                      <times/>
                      <ci> initPI45P2BaF3 </ci>
                      <ci> vPIP3basal </ci>
                      <apply>
                        <plus/>
                        <apply>
                          <minus/>
                          <cn type="integer"> 0 </cn>
                          <ci> initPI3KtBaF3 </ci>
                        </apply>
                        <cn type="integer"> 0 </cn>
                      </apply>
                    </apply>
                  </apply>
                  <apply>
                    <plus/>
                    <apply>
                      <times/>
                      <ci> initPTENBaF3 </ci>
                      <ci> vPI45P2 </ci>
                    </apply>
                    <apply>
                      <times/>
                      <ci> kshbasal </ci>
                      <apply>
                        <minus/>
                        <ci> initSHIP1tBaF3 </ci>
                        <ci> initRpSHIP1 </ci>
                      </apply>
                    </apply>
                  </apply>
                </apply>
                <ci> kAkt </ci>
              </apply>
              <apply>
                <times/>
                <ci> dpAkt </ci>
                <apply>
                  <divide/>
                  <apply>
                    <times/>
                    <apply>
                      <divide/>
                      <apply>
                        <minus/>
                        <apply>
                          <times/>
                          <ci> initPI45P2BaF3 </ci>
                          <ci> vPIP3basal </ci>
                          <apply>
                            <plus/>
                            <apply>
                              <minus/>
                              <cn type="integer"> 0 </cn>
                              <ci> initPI3KtBaF3 </ci>
                            </apply>
                            <cn type="integer"> 0 </cn>
                          </apply>
                        </apply>
                      </apply>
                      <apply>
                        <plus/>
                        <apply>
                          <times/>
                          <ci> initPTENBaF3 </ci>
                          <ci> vPI45P2 </ci>
                        </apply>
                        <apply>
                          <times/>
                          <ci> kshbasal </ci>
                          <apply>
                            <minus/>
                            <ci> initSHIP1tBaF3 </ci>
                            <ci> initRpSHIP1 </ci>
                          </apply>
                        </apply>
                      </apply>
                    </apply>
                    <ci> initPDK1tBaF3 </ci>
                    <ci> kPDK1 </ci>
                  </apply>
                  <apply>
                    <plus/>
                    <ci> lPDK1 </ci>
                    <apply>
                      <times/>
                      <apply>
                        <divide/>
                        <apply>
                          <minus/>
                          <apply>
                            <times/>
                            <ci> initPI45P2BaF3 </ci>
                            <ci> vPIP3basal </ci>
                            <apply>
                              <plus/>
                              <apply>
                                <minus/>
                                <cn type="integer"> 0 </cn>
                                <ci> initPI3KtBaF3 </ci>
                              </apply>
                              <cn type="integer"> 0 </cn>
                            </apply>
                          </apply>
                        </apply>
                        <apply>
                          <plus/>
                          <apply>
                            <times/>
                            <ci> initPTENBaF3 </ci>
                            <ci> vPI45P2 </ci>
                          </apply>
                          <apply>
                            <times/>
                            <ci> kshbasal </ci>
                            <apply>
                              <minus/>
                              <ci> initSHIP1tBaF3 </ci>
                              <ci> initRpSHIP1 </ci>
                            </apply>
                          </apply>
                        </apply>
                      </apply>
                      <ci> kPDK1 </ci>
                    </apply>
                  </apply>
                </apply>
                <ci> vpAkt </ci>
              </apply>
              <apply>
                <times/>
                <apply>
                  <divide/>
                  <apply>
                    <minus/>
                    <apply>
                      <times/>
                      <ci> initPI45P2BaF3 </ci>
                      <ci> vPIP3basal </ci>
                      <apply>
                        <plus/>
                        <apply>
                          <minus/>
                          <cn type="integer"> 0 </cn>
                          <ci> initPI3KtBaF3 </ci>
                        </apply>
                        <cn type="integer"> 0 </cn>
                      </apply>
                    </apply>
                  </apply>
                  <apply>
                    <plus/>
                    <apply>
                      <times/>
                      <ci> initPTENBaF3 </ci>
                      <ci> vPI45P2 </ci>
                    </apply>
                    <apply>
                      <times/>
                      <ci> kshbasal </ci>
                      <apply>
                        <minus/>
                        <ci> initSHIP1tBaF3 </ci>
                        <ci> initRpSHIP1 </ci>
                      </apply>
                    </apply>
                  </apply>
                </apply>
                <apply>
                  <divide/>
                  <apply>
                    <times/>
                    <apply>
                      <divide/>
                      <apply>
                        <minus/>
                        <apply>
                          <times/>
                          <ci> initPI45P2BaF3 </ci>
                          <ci> vPIP3basal </ci>
                          <apply>
                            <plus/>
                            <apply>
                              <minus/>
                              <cn type="integer"> 0 </cn>
                              <ci> initPI3KtBaF3 </ci>
                            </apply>
                            <cn type="integer"> 0 </cn>
                          </apply>
                        </apply>
                      </apply>
                      <apply>
                        <plus/>
                        <apply>
                          <times/>
                          <ci> initPTENBaF3 </ci>
                          <ci> vPI45P2 </ci>
                        </apply>
                        <apply>
                          <times/>
                          <ci> kshbasal </ci>
                          <apply>
                            <minus/>
                            <ci> initSHIP1tBaF3 </ci>
                            <ci> initRpSHIP1 </ci>
                          </apply>
                        </apply>
                      </apply>
                    </apply>
                    <ci> initPDK1tBaF3 </ci>
                    <ci> kPDK1 </ci>
                  </apply>
                  <apply>
                    <plus/>
                    <ci> lPDK1 </ci>
                    <apply>
                      <times/>
                      <apply>
                        <divide/>
                        <apply>
                          <minus/>
                          <apply>
                            <times/>
                            <ci> initPI45P2BaF3 </ci>
                            <ci> vPIP3basal </ci>
                            <apply>
                              <plus/>
                              <apply>
                                <minus/>
                                <cn type="integer"> 0 </cn>
                                <ci> initPI3KtBaF3 </ci>
                              </apply>
                              <cn type="integer"> 0 </cn>
                            </apply>
                          </apply>
                        </apply>
                        <apply>
                          <plus/>
                          <apply>
                            <times/>
                            <ci> initPTENBaF3 </ci>
                            <ci> vPI45P2 </ci>
                          </apply>
                          <apply>
                            <times/>
                            <ci> kshbasal </ci>
                            <apply>
                              <minus/>
                              <ci> initSHIP1tBaF3 </ci>
                              <ci> initRpSHIP1 </ci>
                            </apply>
                          </apply>
                        </apply>
                      </apply>
                      <ci> kPDK1 </ci>
                    </apply>
                  </apply>
                </apply>
                <ci> kAkt </ci>
                <ci> vpAkt </ci>
              </apply>
            </apply>
          </apply>
        </math>
      </initialAssignment>
      <initialAssignment metaid="metaid_140" symbol="PDK1tBaF3">
        <math xmlns="http://www.w3.org/1998/Math/MathML">
          <ci> initPDK1tBaF3 </ci>
        </math>
      </initialAssignment>
      <initialAssignment metaid="metaid_141" symbol="PIP3PDK1">
        <math xmlns="http://www.w3.org/1998/Math/MathML">
          <apply>
            <divide/>
            <apply>
              <times/>
              <apply>
                <divide/>
                <apply>
                  <minus/>
                  <apply>
                    <times/>
                    <ci> initPI45P2BaF3 </ci>
                    <ci> vPIP3basal </ci>
                    <apply>
                      <plus/>
                      <apply>
                        <minus/>
                        <cn type="integer"> 0 </cn>
                        <ci> initPI3KtBaF3 </ci>
                      </apply>
                      <cn type="integer"> 0 </cn>
                    </apply>
                  </apply>
                </apply>
                <apply>
                  <plus/>
                  <apply>
                    <times/>
                    <ci> initPTENBaF3 </ci>
                    <ci> vPI45P2 </ci>
                  </apply>
                  <apply>
                    <times/>
                    <ci> kshbasal </ci>
                    <apply>
                      <minus/>
                      <ci> initSHIP1tBaF3 </ci>
                      <ci> initRpSHIP1 </ci>
                    </apply>
                  </apply>
                </apply>
              </apply>
              <ci> initPDK1tBaF3 </ci>
              <ci> kPDK1 </ci>
            </apply>
            <apply>
              <plus/>
              <ci> lPDK1 </ci>
              <apply>
                <times/>
                <apply>
                  <divide/>
                  <apply>
                    <minus/>
                    <apply>
                      <times/>
                      <ci> initPI45P2BaF3 </ci>
                      <ci> vPIP3basal </ci>
                      <apply>
                        <plus/>
                        <apply>
                          <minus/>
                          <cn type="integer"> 0 </cn>
                          <ci> initPI3KtBaF3 </ci>
                        </apply>
                        <cn type="integer"> 0 </cn>
                      </apply>
                    </apply>
                  </apply>
                  <apply>
                    <plus/>
                    <apply>
                      <times/>
                      <ci> initPTENBaF3 </ci>
                      <ci> vPI45P2 </ci>
                    </apply>
                    <apply>
                      <times/>
                      <ci> kshbasal </ci>
                      <apply>
                        <minus/>
                        <ci> initSHIP1tBaF3 </ci>
                        <ci> initRpSHIP1 </ci>
                      </apply>
                    </apply>
                  </apply>
                </apply>
                <ci> kPDK1 </ci>
              </apply>
            </apply>
          </apply>
        </math>
      </initialAssignment>
      <initialAssignment metaid="metaid_142" symbol="RpSHIP1">
        <math xmlns="http://www.w3.org/1998/Math/MathML">
          <ci> initRpSHIP1 </ci>
        </math>
      </initialAssignment>
      <initialAssignment metaid="metaid_143" symbol="SHIP1tBaF3">
        <math xmlns="http://www.w3.org/1998/Math/MathML">
          <ci> initSHIP1tBaF3 </ci>
        </math>
      </initialAssignment>
      <initialAssignment metaid="metaid_144" symbol="PTENBaF3">
        <math xmlns="http://www.w3.org/1998/Math/MathML">
          <ci> initPTENBaF3 </ci>
        </math>
      </initialAssignment>
      <initialAssignment metaid="metaid_145" symbol="PI3KtBaF3">
        <math xmlns="http://www.w3.org/1998/Math/MathML">
          <ci> initPI3KtBaF3 </ci>
        </math>
      </initialAssignment>
      <initialAssignment metaid="metaid_146" symbol="PI45P2BaF3">
        <math xmlns="http://www.w3.org/1998/Math/MathML">
          <ci> initPI45P2BaF3 </ci>
        </math>
      </initialAssignment>
      <initialAssignment metaid="metaid_147" symbol="PIP3">
        <math xmlns="http://www.w3.org/1998/Math/MathML">
          <apply>
            <divide/>
            <apply>
              <minus/>
              <apply>
                <times/>
                <ci> initPI45P2BaF3 </ci>
                <ci> vPIP3basal </ci>
                <apply>
                  <plus/>
                  <apply>
                    <minus/>
                    <cn type="integer"> 0 </cn>
                    <ci> initPI3KtBaF3 </ci>
                  </apply>
                  <cn type="integer"> 0 </cn>
                </apply>
              </apply>
            </apply>
            <apply>
              <plus/>
              <apply>
                <times/>
                <ci> initPTENBaF3 </ci>
                <ci> vPI45P2 </ci>
              </apply>
              <apply>
                <times/>
                <ci> kshbasal </ci>
                <apply>
                  <minus/>
                  <ci> initSHIP1tBaF3 </ci>
                  <ci> initRpSHIP1 </ci>
                </apply>
              </apply>
            </apply>
          </apply>
        </math>
      </initialAssignment>
      <initialAssignment metaid="metaid_148" symbol="ErktBaF3">
        <math xmlns="http://www.w3.org/1998/Math/MathML">
          <ci> initErktBaF3 </ci>
        </math>
      </initialAssignment>
      <initialAssignment metaid="metaid_149" symbol="pErk">
        <math xmlns="http://www.w3.org/1998/Math/MathML">
          <apply>
            <divide/>
            <apply>
              <times/>
              <ci> initErktBaF3 </ci>
              <apply>
                <divide/>
                <apply>
                  <times/>
                  <apply>
                    <divide/>
                    <apply>
                      <times/>
                      <ci> initRaftBaF3 </ci>
                      <apply>
                        <divide/>
                        <apply>
                          <times/>
                          <ci> initRastBaF3 </ci>
                          <ci> kbackRas </ci>
                        </apply>
                        <apply>
                          <plus/>
                          <ci> kbackRas </ci>
                          <ci> kdRas </ci>
                        </apply>
                      </apply>
                      <ci> kpRaf </ci>
                    </apply>
                    <apply>
                      <plus/>
                      <ci> kpRaf </ci>
                      <ci> lpRaf </ci>
                    </apply>
                  </apply>
                  <apply>
                    <divide/>
                    <apply>
                      <times/>
                      <apply>
                        <divide/>
                        <apply>
                          <times/>
                          <ci> initRaftBaF3 </ci>
                          <apply>
                            <divide/>
                            <apply>
                              <times/>
                              <ci> initRastBaF3 </ci>
                              <ci> kbackRas </ci>
                            </apply>
                            <apply>
                              <plus/>
                              <ci> kbackRas </ci>
                              <ci> kdRas </ci>
                            </apply>
                          </apply>
                          <ci> kpRaf </ci>
                        </apply>
                        <apply>
                          <plus/>
                          <ci> kpRaf </ci>
                          <ci> lpRaf </ci>
                        </apply>
                      </apply>
                      <ci> initMektBaF3 </ci>
                      <ci> kpMek </ci>
                    </apply>
                    <apply>
                      <plus/>
                      <apply>
                        <divide/>
                        <apply>
                          <times/>
                          <ci> kpMek </ci>
                          <ci> kppMek </ci>
                          <apply>
                            <power/>
                            <apply>
                              <divide/>
                              <apply>
                                <times/>
                                <ci> initRaftBaF3 </ci>
                                <apply>
                                  <divide/>
                                  <apply>
                                    <times/>
                                    <ci> initRastBaF3 </ci>
                                    <ci> kbackRas </ci>
                                  </apply>
                                  <apply>
                                    <plus/>
                                    <ci> kbackRas </ci>
                                    <ci> kdRas </ci>
                                  </apply>
                                </apply>
                                <ci> kpRaf </ci>
                              </apply>
                              <apply>
                                <plus/>
                                <ci> kpRaf </ci>
                                <ci> lpRaf </ci>
                              </apply>
                            </apply>
                            <cn type="integer"> 2 </cn>
                          </apply>
                        </apply>
                        <ci> lppMek </ci>
                      </apply>
                      <apply>
                        <times/>
                        <ci> kpMek </ci>
                        <apply>
                          <divide/>
                          <apply>
                            <times/>
                            <ci> initRaftBaF3 </ci>
                            <apply>
                              <divide/>
                              <apply>
                                <times/>
                                <ci> initRastBaF3 </ci>
                                <ci> kbackRas </ci>
                              </apply>
                              <apply>
                                <plus/>
                                <ci> kbackRas </ci>
                                <ci> kdRas </ci>
                              </apply>
                            </apply>
                            <ci> kpRaf </ci>
                          </apply>
                          <apply>
                            <plus/>
                            <ci> kpRaf </ci>
                            <ci> lpRaf </ci>
                          </apply>
                        </apply>
                      </apply>
                      <ci> lpMek </ci>
                    </apply>
                  </apply>
                  <ci> kppMek </ci>
                </apply>
                <ci> lppMek </ci>
              </apply>
              <ci> kpErk </ci>
            </apply>
            <apply>
              <plus/>
              <apply>
                <divide/>
                <apply>
                  <times/>
                  <ci> kpErk </ci>
                  <ci> kppErk </ci>
                  <apply>
                    <power/>
                    <apply>
                      <divide/>
                      <apply>
                        <times/>
                        <apply>
                          <divide/>
                          <apply>
                            <times/>
                            <ci> initRaftBaF3 </ci>
                            <apply>
                              <divide/>
                              <apply>
                                <times/>
                                <ci> initRastBaF3 </ci>
                                <ci> kbackRas </ci>
                              </apply>
                              <apply>
                                <plus/>
                                <ci> kbackRas </ci>
                                <ci> kdRas </ci>
                              </apply>
                            </apply>
                            <ci> kpRaf </ci>
                          </apply>
                          <apply>
                            <plus/>
                            <ci> kpRaf </ci>
                            <ci> lpRaf </ci>
                          </apply>
                        </apply>
                        <apply>
                          <divide/>
                          <apply>
                            <times/>
                            <apply>
                              <divide/>
                              <apply>
                                <times/>
                                <ci> initRaftBaF3 </ci>
                                <apply>
                                  <divide/>
                                  <apply>
                                    <times/>
                                    <ci> initRastBaF3 </ci>
                                    <ci> kbackRas </ci>
                                  </apply>
                                  <apply>
                                    <plus/>
                                    <ci> kbackRas </ci>
                                    <ci> kdRas </ci>
                                  </apply>
                                </apply>
                                <ci> kpRaf </ci>
                              </apply>
                              <apply>
                                <plus/>
                                <ci> kpRaf </ci>
                                <ci> lpRaf </ci>
                              </apply>
                            </apply>
                            <ci> initMektBaF3 </ci>
                            <ci> kpMek </ci>
                          </apply>
                          <apply>
                            <plus/>
                            <apply>
                              <divide/>
                              <apply>
                                <times/>
                                <ci> kpMek </ci>
                                <ci> kppMek </ci>
                                <apply>
                                  <power/>
                                  <apply>
                                    <divide/>
                                    <apply>
                                      <times/>
                                      <ci> initRaftBaF3 </ci>
                                      <apply>
                                        <divide/>
                                        <apply>
                                          <times/>
                                          <ci> initRastBaF3 </ci>
                                          <ci> kbackRas </ci>
                                        </apply>
                                        <apply>
                                          <plus/>
                                          <ci> kbackRas </ci>
                                          <ci> kdRas </ci>
                                        </apply>
                                      </apply>
                                      <ci> kpRaf </ci>
                                    </apply>
                                    <apply>
                                      <plus/>
                                      <ci> kpRaf </ci>
                                      <ci> lpRaf </ci>
                                    </apply>
                                  </apply>
                                  <cn type="integer"> 2 </cn>
                                </apply>
                              </apply>
                              <ci> lppMek </ci>
                            </apply>
                            <apply>
                              <times/>
                              <ci> kpMek </ci>
                              <apply>
                                <divide/>
                                <apply>
                                  <times/>
                                  <ci> initRaftBaF3 </ci>
                                  <apply>
                                    <divide/>
                                    <apply>
                                      <times/>
                                      <ci> initRastBaF3 </ci>
                                      <ci> kbackRas </ci>
                                    </apply>
                                    <apply>
                                      <plus/>
                                      <ci> kbackRas </ci>
                                      <ci> kdRas </ci>
                                    </apply>
                                  </apply>
                                  <ci> kpRaf </ci>
                                </apply>
                                <apply>
                                  <plus/>
                                  <ci> kpRaf </ci>
                                  <ci> lpRaf </ci>
                                </apply>
                              </apply>
                            </apply>
                            <ci> lpMek </ci>
                          </apply>
                        </apply>
                        <ci> kppMek </ci>
                      </apply>
                      <ci> lppMek </ci>
                    </apply>
                    <cn type="integer"> 2 </cn>
                  </apply>
                </apply>
                <apply>
                  <times/>
                  <ci> bDUSP3 </ci>
                  <ci> lppErk </ci>
                </apply>
              </apply>
              <apply>
                <times/>
                <ci> kpErk </ci>
                <apply>
                  <divide/>
                  <apply>
                    <times/>
                    <apply>
                      <divide/>
                      <apply>
                        <times/>
                        <ci> initRaftBaF3 </ci>
                        <apply>
                          <divide/>
                          <apply>
                            <times/>
                            <ci> initRastBaF3 </ci>
                            <ci> kbackRas </ci>
                          </apply>
                          <apply>
                            <plus/>
                            <ci> kbackRas </ci>
                            <ci> kdRas </ci>
                          </apply>
                        </apply>
                        <ci> kpRaf </ci>
                      </apply>
                      <apply>
                        <plus/>
                        <ci> kpRaf </ci>
                        <ci> lpRaf </ci>
                      </apply>
                    </apply>
                    <apply>
                      <divide/>
                      <apply>
                        <times/>
                        <apply>
                          <divide/>
                          <apply>
                            <times/>
                            <ci> initRaftBaF3 </ci>
                            <apply>
                              <divide/>
                              <apply>
                                <times/>
                                <ci> initRastBaF3 </ci>
                                <ci> kbackRas </ci>
                              </apply>
                              <apply>
                                <plus/>
                                <ci> kbackRas </ci>
                                <ci> kdRas </ci>
                              </apply>
                            </apply>
                            <ci> kpRaf </ci>
                          </apply>
                          <apply>
                            <plus/>
                            <ci> kpRaf </ci>
                            <ci> lpRaf </ci>
                          </apply>
                        </apply>
                        <ci> initMektBaF3 </ci>
                        <ci> kpMek </ci>
                      </apply>
                      <apply>
                        <plus/>
                        <apply>
                          <divide/>
                          <apply>
                            <times/>
                            <ci> kpMek </ci>
                            <ci> kppMek </ci>
                            <apply>
                              <power/>
                              <apply>
                                <divide/>
                                <apply>
                                  <times/>
                                  <ci> initRaftBaF3 </ci>
                                  <apply>
                                    <divide/>
                                    <apply>
                                      <times/>
                                      <ci> initRastBaF3 </ci>
                                      <ci> kbackRas </ci>
                                    </apply>
                                    <apply>
                                      <plus/>
                                      <ci> kbackRas </ci>
                                      <ci> kdRas </ci>
                                    </apply>
                                  </apply>
                                  <ci> kpRaf </ci>
                                </apply>
                                <apply>
                                  <plus/>
                                  <ci> kpRaf </ci>
                                  <ci> lpRaf </ci>
                                </apply>
                              </apply>
                              <cn type="integer"> 2 </cn>
                            </apply>
                          </apply>
                          <ci> lppMek </ci>
                        </apply>
                        <apply>
                          <times/>
                          <ci> kpMek </ci>
                          <apply>
                            <divide/>
                            <apply>
                              <times/>
                              <ci> initRaftBaF3 </ci>
                              <apply>
                                <divide/>
                                <apply>
                                  <times/>
                                  <ci> initRastBaF3 </ci>
                                  <ci> kbackRas </ci>
                                </apply>
                                <apply>
                                  <plus/>
                                  <ci> kbackRas </ci>
                                  <ci> kdRas </ci>
                                </apply>
                              </apply>
                              <ci> kpRaf </ci>
                            </apply>
                            <apply>
                              <plus/>
                              <ci> kpRaf </ci>
                              <ci> lpRaf </ci>
                            </apply>
                          </apply>
                        </apply>
                        <ci> lpMek </ci>
                      </apply>
                    </apply>
                    <ci> kppMek </ci>
                  </apply>
                  <ci> lppMek </ci>
                </apply>
              </apply>
              <apply>
                <times/>
                <ci> bDUSP3 </ci>
                <ci> lpErk </ci>
              </apply>
            </apply>
          </apply>
        </math>
      </initialAssignment>
      <initialAssignment metaid="metaid_150" symbol="ppMek">
        <math xmlns="http://www.w3.org/1998/Math/MathML">
          <apply>
            <divide/>
            <apply>
              <times/>
              <apply>
                <divide/>
                <apply>
                  <times/>
                  <ci> initRaftBaF3 </ci>
                  <apply>
                    <divide/>
                    <apply>
                      <times/>
                      <ci> initRastBaF3 </ci>
                      <ci> kbackRas </ci>
                    </apply>
                    <apply>
                      <plus/>
                      <ci> kbackRas </ci>
                      <ci> kdRas </ci>
                    </apply>
                  </apply>
                  <ci> kpRaf </ci>
                </apply>
                <apply>
                  <plus/>
                  <ci> kpRaf </ci>
                  <ci> lpRaf </ci>
                </apply>
              </apply>
              <apply>
                <divide/>
                <apply>
                  <times/>
                  <apply>
                    <divide/>
                    <apply>
                      <times/>
                      <ci> initRaftBaF3 </ci>
                      <apply>
                        <divide/>
                        <apply>
                          <times/>
                          <ci> initRastBaF3 </ci>
                          <ci> kbackRas </ci>
                        </apply>
                        <apply>
                          <plus/>
                          <ci> kbackRas </ci>
                          <ci> kdRas </ci>
                        </apply>
                      </apply>
                      <ci> kpRaf </ci>
                    </apply>
                    <apply>
                      <plus/>
                      <ci> kpRaf </ci>
                      <ci> lpRaf </ci>
                    </apply>
                  </apply>
                  <ci> initMektBaF3 </ci>
                  <ci> kpMek </ci>
                </apply>
                <apply>
                  <plus/>
                  <apply>
                    <divide/>
                    <apply>
                      <times/>
                      <ci> kpMek </ci>
                      <ci> kppMek </ci>
                      <apply>
                        <power/>
                        <apply>
                          <divide/>
                          <apply>
                            <times/>
                            <ci> initRaftBaF3 </ci>
                            <apply>
                              <divide/>
                              <apply>
                                <times/>
                                <ci> initRastBaF3 </ci>
                                <ci> kbackRas </ci>
                              </apply>
                              <apply>
                                <plus/>
                                <ci> kbackRas </ci>
                                <ci> kdRas </ci>
                              </apply>
                            </apply>
                            <ci> kpRaf </ci>
                          </apply>
                          <apply>
                            <plus/>
                            <ci> kpRaf </ci>
                            <ci> lpRaf </ci>
                          </apply>
                        </apply>
                        <cn type="integer"> 2 </cn>
                      </apply>
                    </apply>
                    <ci> lppMek </ci>
                  </apply>
                  <apply>
                    <times/>
                    <ci> kpMek </ci>
                    <apply>
                      <divide/>
                      <apply>
                        <times/>
                        <ci> initRaftBaF3 </ci>
                        <apply>
                          <divide/>
                          <apply>
                            <times/>
                            <ci> initRastBaF3 </ci>
                            <ci> kbackRas </ci>
                          </apply>
                          <apply>
                            <plus/>
                            <ci> kbackRas </ci>
                            <ci> kdRas </ci>
                          </apply>
                        </apply>
                        <ci> kpRaf </ci>
                      </apply>
                      <apply>
                        <plus/>
                        <ci> kpRaf </ci>
                        <ci> lpRaf </ci>
                      </apply>
                    </apply>
                  </apply>
                  <ci> lpMek </ci>
                </apply>
              </apply>
              <ci> kppMek </ci>
            </apply>
            <ci> lppMek </ci>
          </apply>
        </math>
      </initialAssignment>
      <initialAssignment metaid="metaid_151" symbol="MektBaF3">
        <math xmlns="http://www.w3.org/1998/Math/MathML">
          <ci> initMektBaF3 </ci>
        </math>
      </initialAssignment>
      <initialAssignment metaid="metaid_152" symbol="pMek">
        <math xmlns="http://www.w3.org/1998/Math/MathML">
          <apply>
            <divide/>
            <apply>
              <times/>
              <apply>
                <divide/>
                <apply>
                  <times/>
                  <ci> initRaftBaF3 </ci>
                  <apply>
                    <divide/>
                    <apply>
                      <times/>
                      <ci> initRastBaF3 </ci>
                      <ci> kbackRas </ci>
                    </apply>
                    <apply>
                      <plus/>
                      <ci> kbackRas </ci>
                      <ci> kdRas </ci>
                    </apply>
                  </apply>
                  <ci> kpRaf </ci>
                </apply>
                <apply>
                  <plus/>
                  <ci> kpRaf </ci>
                  <ci> lpRaf </ci>
                </apply>
              </apply>
              <ci> initMektBaF3 </ci>
              <ci> kpMek </ci>
            </apply>
            <apply>
              <plus/>
              <apply>
                <divide/>
                <apply>
                  <times/>
                  <ci> kpMek </ci>
                  <ci> kppMek </ci>
                  <apply>
                    <power/>
                    <apply>
                      <divide/>
                      <apply>
                        <times/>
                        <ci> initRaftBaF3 </ci>
                        <apply>
                          <divide/>
                          <apply>
                            <times/>
                            <ci> initRastBaF3 </ci>
                            <ci> kbackRas </ci>
                          </apply>
                          <apply>
                            <plus/>
                            <ci> kbackRas </ci>
                            <ci> kdRas </ci>
                          </apply>
                        </apply>
                        <ci> kpRaf </ci>
                      </apply>
                      <apply>
                        <plus/>
                        <ci> kpRaf </ci>
                        <ci> lpRaf </ci>
                      </apply>
                    </apply>
                    <cn type="integer"> 2 </cn>
                  </apply>
                </apply>
                <ci> lppMek </ci>
              </apply>
              <apply>
                <times/>
                <ci> kpMek </ci>
                <apply>
                  <divide/>
                  <apply>
                    <times/>
                    <ci> initRaftBaF3 </ci>
                    <apply>
                      <divide/>
                      <apply>
                        <times/>
                        <ci> initRastBaF3 </ci>
                        <ci> kbackRas </ci>
                      </apply>
                      <apply>
                        <plus/>
                        <ci> kbackRas </ci>
                        <ci> kdRas </ci>
                      </apply>
                    </apply>
                    <ci> kpRaf </ci>
                  </apply>
                  <apply>
                    <plus/>
                    <ci> kpRaf </ci>
                    <ci> lpRaf </ci>
                  </apply>
                </apply>
              </apply>
              <ci> lpMek </ci>
            </apply>
          </apply>
        </math>
      </initialAssignment>
      <initialAssignment metaid="metaid_153" symbol="RaftBaF3">
        <math xmlns="http://www.w3.org/1998/Math/MathML">
          <ci> initRaftBaF3 </ci>
        </math>
      </initialAssignment>
      <initialAssignment metaid="metaid_154" symbol="pRaf">
        <math xmlns="http://www.w3.org/1998/Math/MathML">
          <apply>
            <divide/>
            <apply>
              <times/>
              <ci> initRaftBaF3 </ci>
              <apply>
                <divide/>
                <apply>
                  <times/>
                  <ci> initRastBaF3 </ci>
                  <ci> kbackRas </ci>
                </apply>
                <apply>
                  <plus/>
                  <ci> kbackRas </ci>
                  <ci> kdRas </ci>
                </apply>
              </apply>
              <ci> kpRaf </ci>
            </apply>
            <apply>
              <plus/>
              <ci> kpRaf </ci>
              <ci> lpRaf </ci>
            </apply>
          </apply>
        </math>
      </initialAssignment>
      <initialAssignment metaid="metaid_155" symbol="RastBaF3">
        <math xmlns="http://www.w3.org/1998/Math/MathML">
          <ci> initRastBaF3 </ci>
        </math>
      </initialAssignment>
      <initialAssignment metaid="metaid_156" symbol="GTPRas">
        <math xmlns="http://www.w3.org/1998/Math/MathML">
          <apply>
            <divide/>
            <apply>
              <times/>
              <ci> initRastBaF3 </ci>
              <ci> kbackRas </ci>
            </apply>
            <apply>
              <plus/>
              <ci> kbackRas </ci>
              <ci> kdRas </ci>
            </apply>
          </apply>
        </math>
      </initialAssignment>
    </listOfInitialAssignments>
    <listOfReactions>
      <reaction metaid="metaid_158" id="v1" reversible="true" fast="false">
        <listOfReactants>
          <speciesReference metaid="metaid_157" species="BaF3Epo" stoichiometry="1" constant="true"/>
        </listOfReactants>
        <kineticLaw>
          <math xmlns="http://www.w3.org/1998/Math/MathML">
            <apply>
              <times/>
              <ci> Epodegradation </ci>
              <ci> BaF3Epo </ci>
            </apply>
          </math>
        </kineticLaw>
      </reaction>
      <reaction metaid="metaid_162" id="v18" name="v18" reversible="true" fast="false">
        <listOfProducts>
          <speciesReference metaid="metaid_159" species="RpSHIP1" stoichiometry="1" constant="true"/>
        </listOfProducts>
        <listOfModifiers>
          <modifierSpeciesReference metaid="metaid_160" species="pEpoR"/>
          <modifierSpeciesReference metaid="metaid_161" species="SHIP1tBaF3"/>
        </listOfModifiers>
        <kineticLaw>
          <math xmlns="http://www.w3.org/1998/Math/MathML">
            <apply>
              <times/>
              <ci> kSHIP1 </ci>
              <apply>
                <minus/>
                <ci> SHIP1tBaF3 </ci>
                <ci> RpSHIP1 </ci>
              </apply>
              <apply>
                <minus/>
                <ci> pEpoR </ci>
                <ci> RpSHIP1 </ci>
              </apply>
            </apply>
          </math>
        </kineticLaw>
      </reaction>
      <reaction metaid="metaid_164" id="v19" reversible="true" fast="false">
        <listOfReactants>
          <speciesReference metaid="metaid_163" species="RpSHIP1" stoichiometry="1" constant="true"/>
        </listOfReactants>
        <kineticLaw>
          <math xmlns="http://www.w3.org/1998/Math/MathML">
            <apply>
              <times/>
              <ci> lSHIP1 </ci>
              <ci> RpSHIP1 </ci>
            </apply>
          </math>
        </kineticLaw>
      </reaction>
      <reaction metaid="metaid_169" id="v2" name="v2" reversible="true" fast="false">
        <listOfProducts>
          <speciesReference metaid="metaid_165" species="pEpoR" stoichiometry="1" constant="true"/>
        </listOfProducts>
        <listOfModifiers>
          <modifierSpeciesReference metaid="metaid_166" species="BaF3Epo"/>
          <modifierSpeciesReference metaid="metaid_167" species="EpoRBaF3"/>
          <modifierSpeciesReference metaid="metaid_168" species="phos2"/>
        </listOfModifiers>
        <kineticLaw>
          <math xmlns="http://www.w3.org/1998/Math/MathML">
            <apply>
              <times/>
              <apply>
                <divide/>
                <ci> EpoRactivation1 </ci>
                <apply>
                  <plus/>
                  <cn type="integer"> 1 </cn>
                  <apply>
                    <divide/>
                    <ci> phos2 </ci>
                    <ci> Ki1 </ci>
                  </apply>
                </apply>
              </apply>
              <apply>
                <minus/>
                <ci> EpoRBaF3 </ci>
                <apply>
                  <times/>
                  <ci> pEpoR </ci>
                  <apply>
                    <plus/>
                    <cn type="integer"> 1 </cn>
                    <apply>
                      <divide/>
                      <ci> kPI3K </ci>
                      <apply>
                        <plus/>
                        <apply>
                          <times/>
                          <apply>
                            <plus/>
                            <cn type="integer"> 1 </cn>
                            <ci> kPI3K </ci>
                          </apply>
                          <cn type="integer"> 1 </cn>
                        </apply>
                        <apply>
                          <times/>
                          <ci> kPI3K </ci>
                          <ci> kPI3Kras </ci>
                          <cn type="integer"> 1 </cn>
                        </apply>
                      </apply>
                    </apply>
                    <apply>
                      <divide/>
                      <apply>
                        <times/>
                        <ci> kPI3K </ci>
                        <ci> kPI3Kras </ci>
                      </apply>
                      <apply>
                        <plus/>
                        <apply>
                          <times/>
                          <apply>
                            <plus/>
                            <cn type="integer"> 1 </cn>
                            <ci> kPI3K </ci>
                          </apply>
                          <cn type="integer"> 1 </cn>
                        </apply>
                        <apply>
                          <times/>
                          <ci> kPI3K </ci>
                          <ci> kPI3Kras </ci>
                          <cn type="integer"> 1 </cn>
                        </apply>
                      </apply>
                    </apply>
                  </apply>
                </apply>
              </apply>
              <apply>
                <divide/>
                <apply>
                  <power/>
                  <ci> BaF3Epo </ci>
                  <ci> nb </ci>
                </apply>
                <apply>
                  <plus/>
                  <apply>
                    <power/>
                    <ci> ksatb </ci>
                    <ci> nb </ci>
                  </apply>
                  <apply>
                    <power/>
                    <ci> BaF3Epo </ci>
                    <ci> nb </ci>
                  </apply>
                </apply>
              </apply>
            </apply>
          </math>
        </kineticLaw>
      </reaction>
      <reaction metaid="metaid_173" id="v20" name="v20" reversible="true" fast="false">
        <listOfProducts>
          <speciesReference metaid="metaid_170" species="PIP3" stoichiometry="1" constant="true"/>
        </listOfProducts>
        <listOfModifiers>
          <modifierSpeciesReference metaid="metaid_171" species="pEpoR"/>
          <modifierSpeciesReference metaid="metaid_172" species="PI45P2BaF3"/>
        </listOfModifiers>
        <kineticLaw>
          <math xmlns="http://www.w3.org/1998/Math/MathML">
            <apply>
              <times/>
              <apply>
                <divide/>
                <apply>
                  <times/>
                  <ci> vPIP3 </ci>
                  <ci> PI45P2BaF3 </ci>
                  <ci> kPI3K </ci>
                </apply>
                <apply>
                  <plus/>
                  <apply>
                    <times/>
                    <apply>
                      <plus/>
                      <cn type="integer"> 1 </cn>
                      <ci> kPI3K </ci>
                    </apply>
                    <cn type="integer"> 1 </cn>
                  </apply>
                  <apply>
                    <times/>
                    <ci> kPI3K </ci>
                    <ci> kPI3Kras </ci>
                    <cn type="integer"> 1 </cn>
                  </apply>
                </apply>
              </apply>
              <ci> pEpoR </ci>
            </apply>
          </math>
        </kineticLaw>
      </reaction>
      <reaction metaid="metaid_177" id="v21" name="v21" reversible="true" fast="false">
        <listOfProducts>
          <speciesReference metaid="metaid_174" species="PIP3" stoichiometry="1" constant="true"/>
        </listOfProducts>
        <listOfModifiers>
          <modifierSpeciesReference metaid="metaid_175" species="pEpoR"/>
          <modifierSpeciesReference metaid="metaid_176" species="PI45P2BaF3"/>
        </listOfModifiers>
        <kineticLaw>
          <math xmlns="http://www.w3.org/1998/Math/MathML">
            <apply>
              <times/>
              <apply>
                <divide/>
                <apply>
                  <times/>
                  <ci> vPIP3 </ci>
                  <ci> main1 </ci>
                  <ci> PI45P2BaF3 </ci>
                  <ci> kPI3K </ci>
                  <ci> kPI3Kras </ci>
                </apply>
                <apply>
                  <plus/>
                  <apply>
                    <times/>
                    <apply>
                      <plus/>
                      <cn type="integer"> 1 </cn>
                      <ci> kPI3K </ci>
                    </apply>
                    <cn type="integer"> 1 </cn>
                  </apply>
                  <apply>
                    <times/>
                    <ci> kPI3K </ci>
                    <ci> kPI3Kras </ci>
                    <cn type="integer"> 1 </cn>
                  </apply>
                </apply>
              </apply>
              <ci> pEpoR </ci>
            </apply>
          </math>
        </kineticLaw>
      </reaction>
      <reaction metaid="metaid_181" id="v22" name="v22" reversible="true" fast="false">
        <listOfReactants>
          <speciesReference metaid="metaid_178" species="PIP3" stoichiometry="1" constant="true"/>
        </listOfReactants>
        <listOfModifiers>
          <modifierSpeciesReference metaid="metaid_179" species="SHIP1tBaF3"/>
          <modifierSpeciesReference metaid="metaid_180" species="RpSHIP1"/>
        </listOfModifiers>
        <kineticLaw>
          <math xmlns="http://www.w3.org/1998/Math/MathML">
            <apply>
              <times/>
              <ci> kshbasal </ci>
              <ci> PIP3 </ci>
              <apply>
                <minus/>
                <ci> SHIP1tBaF3 </ci>
                <ci> RpSHIP1 </ci>
              </apply>
            </apply>
          </math>
        </kineticLaw>
      </reaction>
      <reaction metaid="metaid_184" id="v23" name="v23" reversible="true" fast="false">
        <listOfReactants>
          <speciesReference metaid="metaid_182" species="PIP3" stoichiometry="1" constant="true"/>
        </listOfReactants>
        <listOfModifiers>
          <modifierSpeciesReference metaid="metaid_183" species="PTENBaF3"/>
        </listOfModifiers>
        <kineticLaw>
          <math xmlns="http://www.w3.org/1998/Math/MathML">
            <apply>
              <times/>
              <ci> vPI45P2 </ci>
              <ci> PIP3 </ci>
              <ci> PTENBaF3 </ci>
            </apply>
          </math>
        </kineticLaw>
      </reaction>
      <reaction metaid="metaid_187" id="v24" name="v24" reversible="true" fast="false">
        <listOfReactants>
          <speciesReference metaid="metaid_185" species="PIP3" stoichiometry="1" constant="true"/>
        </listOfReactants>
        <listOfModifiers>
          <modifierSpeciesReference metaid="metaid_186" species="RpSHIP1"/>
        </listOfModifiers>
        <kineticLaw>
          <math xmlns="http://www.w3.org/1998/Math/MathML">
            <apply>
              <times/>
              <ci> vPI34P2 </ci>
              <ci> PIP3 </ci>
              <ci> RpSHIP1 </ci>
            </apply>
          </math>
        </kineticLaw>
      </reaction>
      <reaction metaid="metaid_191" id="v25" name="v25" reversible="true" fast="false">
        <listOfReactants>
          <speciesReference metaid="metaid_188" species="PIP3" stoichiometry="1" constant="true"/>
        </listOfReactants>
        <listOfProducts>
          <speciesReference metaid="metaid_189" species="PIP3PDK1" stoichiometry="1" constant="true"/>
        </listOfProducts>
        <listOfModifiers>
          <modifierSpeciesReference metaid="metaid_190" species="PDK1tBaF3"/>
        </listOfModifiers>
        <kineticLaw>
          <math xmlns="http://www.w3.org/1998/Math/MathML">
            <apply>
              <times/>
              <ci> kPDK1 </ci>
              <ci> PIP3 </ci>
              <apply>
                <minus/>
                <ci> PDK1tBaF3 </ci>
                <ci> PIP3PDK1 </ci>
              </apply>
            </apply>
          </math>
        </kineticLaw>
      </reaction>
      <reaction metaid="metaid_194" id="v26" reversible="true" fast="false">
        <listOfReactants>
          <speciesReference metaid="metaid_192" species="PIP3PDK1" stoichiometry="1" constant="true"/>
        </listOfReactants>
        <listOfProducts>
          <speciesReference metaid="metaid_193" species="PIP3" stoichiometry="1" constant="true"/>
        </listOfProducts>
        <kineticLaw>
          <math xmlns="http://www.w3.org/1998/Math/MathML">
            <apply>
              <times/>
              <ci> lPDK1 </ci>
              <ci> PIP3PDK1 </ci>
            </apply>
          </math>
        </kineticLaw>
      </reaction>
      <reaction metaid="metaid_199" id="v27" name="v27" reversible="true" fast="false">
        <listOfReactants>
          <speciesReference metaid="metaid_195" species="PIP3" stoichiometry="1" constant="true"/>
        </listOfReactants>
        <listOfProducts>
          <speciesReference metaid="metaid_196" species="PIP3Akt" stoichiometry="1" constant="true"/>
        </listOfProducts>
        <listOfModifiers>
          <modifierSpeciesReference metaid="metaid_197" species="pAkt"/>
          <modifierSpeciesReference metaid="metaid_198" species="AkttBaF3"/>
        </listOfModifiers>
        <kineticLaw>
          <math xmlns="http://www.w3.org/1998/Math/MathML">
            <apply>
              <times/>
              <ci> kAkt </ci>
              <ci> PIP3 </ci>
              <apply>
                <minus/>
                <apply>
                  <minus/>
                  <ci> AkttBaF3 </ci>
                  <ci> PIP3Akt </ci>
                </apply>
                <ci> pAkt </ci>
              </apply>
            </apply>
          </math>
        </kineticLaw>
      </reaction>
      <reaction metaid="metaid_202" id="v28" reversible="true" fast="false">
        <listOfReactants>
          <speciesReference metaid="metaid_200" species="PIP3Akt" stoichiometry="1" constant="true"/>
        </listOfReactants>
        <listOfProducts>
          <speciesReference metaid="metaid_201" species="PIP3" stoichiometry="1" constant="true"/>
        </listOfProducts>
        <kineticLaw>
          <math xmlns="http://www.w3.org/1998/Math/MathML">
            <apply>
              <times/>
              <ci> lAkt </ci>
              <ci> PIP3Akt </ci>
            </apply>
          </math>
        </kineticLaw>
      </reaction>
      <reaction metaid="metaid_205" id="v29" name="v29" reversible="true" fast="false">
        <listOfReactants>
          <speciesReference metaid="metaid_203" species="PIP3Akt" stoichiometry="1" constant="true"/>
        </listOfReactants>
        <listOfModifiers>
          <modifierSpeciesReference metaid="metaid_204" species="PIP3PDK1"/>
        </listOfModifiers>
        <kineticLaw>
          <math xmlns="http://www.w3.org/1998/Math/MathML">
            <apply>
              <times/>
              <ci> vpAkt </ci>
              <ci> PIP3Akt </ci>
              <ci> PIP3PDK1 </ci>
            </apply>
          </math>
        </kineticLaw>
      </reaction>
      <reaction metaid="metaid_209" id="v3" name="v3" reversible="true" fast="false">
        <listOfProducts>
          <speciesReference metaid="metaid_206" species="actPhosphatase" stoichiometry="1" constant="true"/>
        </listOfProducts>
        <listOfModifiers>
          <modifierSpeciesReference metaid="metaid_207" species="pEpoR"/>
          <modifierSpeciesReference metaid="metaid_208" species="PhosphatasetBaF3"/>
        </listOfModifiers>
        <kineticLaw>
          <math xmlns="http://www.w3.org/1998/Math/MathML">
            <apply>
              <times/>
              <ci> Phosphataseactivation1 </ci>
              <apply>
                <minus/>
                <ci> PhosphatasetBaF3 </ci>
                <ci> actPhosphatase </ci>
              </apply>
              <ci> pEpoR </ci>
            </apply>
          </math>
        </kineticLaw>
      </reaction>
      <reaction metaid="metaid_213" id="v30" name="v30" reversible="true" fast="false">
        <listOfProducts>
          <speciesReference metaid="metaid_210" species="PIP3" stoichiometry="1" constant="true"/>
        </listOfProducts>
        <listOfModifiers>
          <modifierSpeciesReference metaid="metaid_211" species="PIP3PDK1"/>
          <modifierSpeciesReference metaid="metaid_212" species="PIP3Akt"/>
        </listOfModifiers>
        <kineticLaw>
          <math xmlns="http://www.w3.org/1998/Math/MathML">
            <apply>
              <times/>
              <ci> vpAkt </ci>
              <ci> PIP3Akt </ci>
              <ci> PIP3PDK1 </ci>
            </apply>
          </math>
        </kineticLaw>
      </reaction>
      <reaction metaid="metaid_217" id="v31" name="v31" reversible="true" fast="false">
        <listOfProducts>
          <speciesReference metaid="metaid_214" species="pAkt" stoichiometry="1" constant="true"/>
        </listOfProducts>
        <listOfModifiers>
          <modifierSpeciesReference metaid="metaid_215" species="PIP3PDK1"/>
          <modifierSpeciesReference metaid="metaid_216" species="PIP3Akt"/>
        </listOfModifiers>
        <kineticLaw>
          <math xmlns="http://www.w3.org/1998/Math/MathML">
            <apply>
              <divide/>
              <apply>
                <times/>
                <ci> vpAkt </ci>
                <ci> PIP3Akt </ci>
                <ci> PIP3PDK1 </ci>
              </apply>
              <apply>
                <plus/>
                <cn type="integer"> 1 </cn>
                <apply>
                  <times/>
                  <ci> kaktinb </ci>
                  <ci> Aktin </ci>
                </apply>
              </apply>
            </apply>
          </math>
        </kineticLaw>
      </reaction>
      <reaction metaid="metaid_219" id="v32" reversible="true" fast="false">
        <listOfReactants>
          <speciesReference metaid="metaid_218" species="pAkt" stoichiometry="1" constant="true"/>
        </listOfReactants>
        <kineticLaw>
          <math xmlns="http://www.w3.org/1998/Math/MathML">
            <apply>
              <times/>
              <ci> dpAkt </ci>
              <ci> pAkt </ci>
            </apply>
          </math>
        </kineticLaw>
      </reaction>
      <reaction metaid="metaid_224" id="v33" name="v33" reversible="true" fast="false">
        <listOfProducts>
          <speciesReference metaid="metaid_220" species="PIP3" stoichiometry="1" constant="true"/>
        </listOfProducts>
        <listOfModifiers>
          <modifierSpeciesReference metaid="metaid_221" species="pEpoR"/>
          <modifierSpeciesReference metaid="metaid_222" species="PI45P2BaF3"/>
          <modifierSpeciesReference metaid="metaid_223" species="PI3KtBaF3"/>
        </listOfModifiers>
        <kineticLaw>
          <math xmlns="http://www.w3.org/1998/Math/MathML">
            <apply>
              <times/>
              <ci> vPIP3basal </ci>
              <ci> PI45P2BaF3 </ci>
              <apply>
                <minus/>
                <apply>
                  <minus/>
                  <ci> PI3KtBaF3 </ci>
                  <apply>
                    <times/>
                    <apply>
                      <divide/>
                      <ci> kPI3K </ci>
                      <apply>
                        <plus/>
                        <apply>
                          <times/>
                          <apply>
                            <plus/>
                            <cn type="integer"> 1 </cn>
                            <ci> kPI3K </ci>
                          </apply>
                          <cn type="integer"> 1 </cn>
                        </apply>
                        <apply>
                          <times/>
                          <ci> kPI3K </ci>
                          <ci> kPI3Kras </ci>
                          <cn type="integer"> 1 </cn>
                        </apply>
                      </apply>
                    </apply>
                    <ci> pEpoR </ci>
                  </apply>
                </apply>
                <apply>
                  <times/>
                  <apply>
                    <divide/>
                    <apply>
                      <times/>
                      <ci> kPI3K </ci>
                      <ci> kPI3Kras </ci>
                    </apply>
                    <apply>
                      <plus/>
                      <apply>
                        <times/>
                        <apply>
                          <plus/>
                          <cn type="integer"> 1 </cn>
                          <ci> kPI3K </ci>
                        </apply>
                        <cn type="integer"> 1 </cn>
                      </apply>
                      <apply>
                        <times/>
                        <ci> kPI3K </ci>
                        <ci> kPI3Kras </ci>
                        <cn type="integer"> 1 </cn>
                      </apply>
                    </apply>
                  </apply>
                  <ci> pEpoR </ci>
                </apply>
              </apply>
            </apply>
          </math>
        </kineticLaw>
      </reaction>
      <reaction metaid="metaid_227" id="v34" name="v34" reversible="true" fast="false">
        <listOfProducts>
          <speciesReference metaid="metaid_225" species="PIP3" stoichiometry="1" constant="true"/>
        </listOfProducts>
        <listOfModifiers>
          <modifierSpeciesReference metaid="metaid_226" species="PI45P2BaF3"/>
        </listOfModifiers>
        <kineticLaw>
          <math xmlns="http://www.w3.org/1998/Math/MathML">
            <apply>
              <times/>
              <ci> vPIP3basal </ci>
              <ci> main1 </ci>
              <ci> PI45P2BaF3 </ci>
            </apply>
          </math>
        </kineticLaw>
      </reaction>
      <reaction metaid="metaid_231" id="v35" name="v35" reversible="true" fast="false">
        <listOfProducts>
          <speciesReference metaid="metaid_228" species="pSos" stoichiometry="1" constant="true"/>
        </listOfProducts>
        <listOfModifiers>
          <modifierSpeciesReference metaid="metaid_229" species="ppErk"/>
          <modifierSpeciesReference metaid="metaid_230" species="RpSos"/>
        </listOfModifiers>
        <kineticLaw>
          <math xmlns="http://www.w3.org/1998/Math/MathML">
            <apply>
              <times/>
              <ci> kpes </ci>
              <apply>
                <minus/>
                <apply>
                  <minus/>
                  <ci> Sostb </ci>
                  <ci> pSos </ci>
                </apply>
                <ci> RpSos </ci>
              </apply>
              <ci> ppErk </ci>
            </apply>
          </math>
        </kineticLaw>
      </reaction>
      <reaction metaid="metaid_233" id="v36" reversible="true" fast="false">
        <listOfReactants>
          <speciesReference metaid="metaid_232" species="pSos" stoichiometry="1" constant="true"/>
        </listOfReactants>
        <kineticLaw>
          <math xmlns="http://www.w3.org/1998/Math/MathML">
            <apply>
              <times/>
              <ci> kdpes </ci>
              <ci> pSos </ci>
            </apply>
          </math>
        </kineticLaw>
      </reaction>
      <reaction metaid="metaid_237" id="v37" name="v37" reversible="true" fast="false">
        <listOfProducts>
          <speciesReference metaid="metaid_234" species="RpSos" stoichiometry="1" constant="true"/>
        </listOfProducts>
        <listOfModifiers>
          <modifierSpeciesReference metaid="metaid_235" species="pEpoR"/>
          <modifierSpeciesReference metaid="metaid_236" species="pSos"/>
        </listOfModifiers>
        <kineticLaw>
          <math xmlns="http://www.w3.org/1998/Math/MathML">
            <apply>
              <times/>
              <ci> kSos </ci>
              <apply>
                <minus/>
                <apply>
                  <minus/>
                  <ci> Sostb </ci>
                  <ci> RpSos </ci>
                </apply>
                <ci> pSos </ci>
              </apply>
              <apply>
                <minus/>
                <ci> pEpoR </ci>
                <ci> RpSos </ci>
              </apply>
            </apply>
          </math>
        </kineticLaw>
      </reaction>
      <reaction metaid="metaid_239" id="v38" reversible="true" fast="false">
        <listOfReactants>
          <speciesReference metaid="metaid_238" species="RpSos" stoichiometry="1" constant="true"/>
        </listOfReactants>
        <kineticLaw>
          <math xmlns="http://www.w3.org/1998/Math/MathML">
            <apply>
              <times/>
              <ci> lSos </ci>
              <ci> RpSos </ci>
            </apply>
          </math>
        </kineticLaw>
      </reaction>
      <reaction metaid="metaid_243" id="v39" name="v39" reversible="true" fast="false">
        <listOfReactants>
          <speciesReference metaid="metaid_240" species="RpSos" stoichiometry="1" constant="true"/>
        </listOfReactants>
        <listOfProducts>
          <speciesReference metaid="metaid_241" species="pSos" stoichiometry="1" constant="true"/>
        </listOfProducts>
        <listOfModifiers>
          <modifierSpeciesReference metaid="metaid_242" species="ppErk"/>
        </listOfModifiers>
        <kineticLaw>
          <math xmlns="http://www.w3.org/1998/Math/MathML">
            <apply>
              <times/>
              <ci> kpes </ci>
              <ci> RpSos </ci>
              <ci> ppErk </ci>
            </apply>
          </math>
        </kineticLaw>
      </reaction>
      <reaction metaid="metaid_245" id="v4" reversible="true" fast="false">
        <listOfReactants>
          <speciesReference metaid="metaid_244" species="actPhosphatase" stoichiometry="1" constant="true"/>
        </listOfReactants>
        <kineticLaw>
          <math xmlns="http://www.w3.org/1998/Math/MathML">
            <apply>
              <times/>
              <ci> Phosphatasedeactivation1 </ci>
              <ci> actPhosphatase </ci>
            </apply>
          </math>
        </kineticLaw>
      </reaction>
      <reaction metaid="metaid_249" id="v40" name="v40" reversible="true" fast="false">
        <listOfProducts>
          <speciesReference metaid="metaid_246" species="GTPRas" stoichiometry="1" constant="true"/>
        </listOfProducts>
        <listOfModifiers>
          <modifierSpeciesReference metaid="metaid_247" species="pEpoR"/>
          <modifierSpeciesReference metaid="metaid_248" species="RastBaF3"/>
        </listOfModifiers>
        <kineticLaw>
          <math xmlns="http://www.w3.org/1998/Math/MathML">
            <apply>
              <times/>
              <ci> kbackRas </ci>
              <apply>
                <minus/>
                <apply>
                  <minus/>
                  <ci> RastBaF3 </ci>
                  <ci> GTPRas </ci>
                </apply>
                <apply>
                  <times/>
                  <apply>
                    <divide/>
                    <apply>
                      <times/>
                      <ci> kPI3K </ci>
                      <ci> kPI3Kras </ci>
                    </apply>
                    <apply>
                      <plus/>
                      <apply>
                        <times/>
                        <apply>
                          <plus/>
                          <cn type="integer"> 1 </cn>
                          <ci> kPI3K </ci>
                        </apply>
                        <cn type="integer"> 1 </cn>
                      </apply>
                      <apply>
                        <times/>
                        <ci> kPI3K </ci>
                        <ci> kPI3Kras </ci>
                        <cn type="integer"> 1 </cn>
                      </apply>
                    </apply>
                  </apply>
                  <ci> pEpoR </ci>
                </apply>
              </apply>
            </apply>
          </math>
        </kineticLaw>
      </reaction>
      <reaction metaid="metaid_254" id="v41" name="v41" reversible="true" fast="false">
        <listOfProducts>
          <speciesReference metaid="metaid_250" species="GTPRas" stoichiometry="1" constant="true"/>
        </listOfProducts>
        <listOfModifiers>
          <modifierSpeciesReference metaid="metaid_251" species="pEpoR"/>
          <modifierSpeciesReference metaid="metaid_252" species="RastBaF3"/>
          <modifierSpeciesReference metaid="metaid_253" species="RpSos"/>
        </listOfModifiers>
        <kineticLaw>
          <math xmlns="http://www.w3.org/1998/Math/MathML">
            <apply>
              <times/>
              <ci> kaRas </ci>
              <ci> RpSos </ci>
              <apply>
                <minus/>
                <apply>
                  <minus/>
                  <ci> RastBaF3 </ci>
                  <ci> GTPRas </ci>
                </apply>
                <apply>
                  <times/>
                  <apply>
                    <divide/>
                    <apply>
                      <times/>
                      <ci> kPI3K </ci>
                      <ci> kPI3Kras </ci>
                    </apply>
                    <apply>
                      <plus/>
                      <apply>
                        <times/>
                        <apply>
                          <plus/>
                          <cn type="integer"> 1 </cn>
                          <ci> kPI3K </ci>
                        </apply>
                        <cn type="integer"> 1 </cn>
                      </apply>
                      <apply>
                        <times/>
                        <ci> kPI3K </ci>
                        <ci> kPI3Kras </ci>
                        <cn type="integer"> 1 </cn>
                      </apply>
                    </apply>
                  </apply>
                  <ci> pEpoR </ci>
                </apply>
              </apply>
            </apply>
          </math>
        </kineticLaw>
      </reaction>
      <reaction metaid="metaid_256" id="v42" reversible="true" fast="false">
        <listOfReactants>
          <speciesReference metaid="metaid_255" species="GTPRas" stoichiometry="1" constant="true"/>
        </listOfReactants>
        <kineticLaw>
          <math xmlns="http://www.w3.org/1998/Math/MathML">
            <apply>
              <times/>
              <ci> kdRas </ci>
              <ci> GTPRas </ci>
            </apply>
          </math>
        </kineticLaw>
      </reaction>
      <reaction metaid="metaid_261" id="v43" name="v43" reversible="true" fast="false">
        <listOfProducts>
          <speciesReference metaid="metaid_257" species="pRaf" stoichiometry="1" constant="true"/>
        </listOfProducts>
        <listOfModifiers>
          <modifierSpeciesReference metaid="metaid_258" species="pEpoR"/>
          <modifierSpeciesReference metaid="metaid_259" species="RaftBaF3"/>
          <modifierSpeciesReference metaid="metaid_260" species="GTPRas"/>
        </listOfModifiers>
        <kineticLaw>
          <math xmlns="http://www.w3.org/1998/Math/MathML">
            <apply>
              <times/>
              <ci> kpRaf </ci>
              <apply>
                <plus/>
                <ci> GTPRas </ci>
                <apply>
                  <times/>
                  <apply>
                    <divide/>
                    <apply>
                      <times/>
                      <ci> kPI3K </ci>
                      <ci> kPI3Kras </ci>
                    </apply>
                    <apply>
                      <plus/>
                      <apply>
                        <times/>
                        <apply>
                          <plus/>
                          <cn type="integer"> 1 </cn>
                          <ci> kPI3K </ci>
                        </apply>
                        <cn type="integer"> 1 </cn>
                      </apply>
                      <apply>
                        <times/>
                        <ci> kPI3K </ci>
                        <ci> kPI3Kras </ci>
                        <cn type="integer"> 1 </cn>
                      </apply>
                    </apply>
                  </apply>
                  <ci> pEpoR </ci>
                </apply>
              </apply>
              <apply>
                <minus/>
                <ci> RaftBaF3 </ci>
                <ci> pRaf </ci>
              </apply>
            </apply>
          </math>
        </kineticLaw>
      </reaction>
      <reaction metaid="metaid_263" id="v44" reversible="true" fast="false">
        <listOfReactants>
          <speciesReference metaid="metaid_262" species="pRaf" stoichiometry="1" constant="true"/>
        </listOfReactants>
        <kineticLaw>
          <math xmlns="http://www.w3.org/1998/Math/MathML">
            <apply>
              <times/>
              <ci> lpRaf </ci>
              <ci> pRaf </ci>
            </apply>
          </math>
        </kineticLaw>
      </reaction>
      <reaction metaid="metaid_268" id="v45" name="v45" reversible="true" fast="false">
        <listOfProducts>
          <speciesReference metaid="metaid_264" species="pMek" stoichiometry="1" constant="true"/>
        </listOfProducts>
        <listOfModifiers>
          <modifierSpeciesReference metaid="metaid_265" species="ppMek"/>
          <modifierSpeciesReference metaid="metaid_266" species="MektBaF3"/>
          <modifierSpeciesReference metaid="metaid_267" species="pRaf"/>
        </listOfModifiers>
        <kineticLaw>
          <math xmlns="http://www.w3.org/1998/Math/MathML">
            <apply>
              <times/>
              <ci> kpMek </ci>
              <ci> pRaf </ci>
              <apply>
                <minus/>
                <apply>
                  <minus/>
                  <ci> MektBaF3 </ci>
                  <ci> pMek </ci>
                </apply>
                <ci> ppMek </ci>
              </apply>
            </apply>
          </math>
        </kineticLaw>
      </reaction>
      <reaction metaid="metaid_270" id="v46" reversible="true" fast="false">
        <listOfReactants>
          <speciesReference metaid="metaid_269" species="pMek" stoichiometry="1" constant="true"/>
        </listOfReactants>
        <kineticLaw>
          <math xmlns="http://www.w3.org/1998/Math/MathML">
            <apply>
              <times/>
              <ci> lpMek </ci>
              <ci> pMek </ci>
            </apply>
          </math>
        </kineticLaw>
      </reaction>
      <reaction metaid="metaid_274" id="v47" name="v47" reversible="true" fast="false">
        <listOfReactants>
          <speciesReference metaid="metaid_271" species="pMek" stoichiometry="1" constant="true"/>
        </listOfReactants>
        <listOfProducts>
          <speciesReference metaid="metaid_272" species="ppMek" stoichiometry="1" constant="true"/>
        </listOfProducts>
        <listOfModifiers>
          <modifierSpeciesReference metaid="metaid_273" species="pRaf"/>
        </listOfModifiers>
        <kineticLaw>
          <math xmlns="http://www.w3.org/1998/Math/MathML">
            <apply>
              <times/>
              <ci> kppMek </ci>
              <ci> pRaf </ci>
              <ci> pMek </ci>
            </apply>
          </math>
        </kineticLaw>
      </reaction>
      <reaction metaid="metaid_277" id="v48" reversible="true" fast="false">
        <listOfReactants>
          <speciesReference metaid="metaid_275" species="ppMek" stoichiometry="1" constant="true"/>
        </listOfReactants>
        <listOfProducts>
          <speciesReference metaid="metaid_276" species="pMek" stoichiometry="1" constant="true"/>
        </listOfProducts>
        <kineticLaw>
          <math xmlns="http://www.w3.org/1998/Math/MathML">
            <apply>
              <times/>
              <ci> lppMek </ci>
              <ci> ppMek </ci>
            </apply>
          </math>
        </kineticLaw>
      </reaction>
      <reaction metaid="metaid_282" id="v49" name="v49" reversible="true" fast="false">
        <listOfProducts>
          <speciesReference metaid="metaid_278" species="pErk" stoichiometry="1" constant="true"/>
        </listOfProducts>
        <listOfModifiers>
          <modifierSpeciesReference metaid="metaid_279" species="ppMek"/>
          <modifierSpeciesReference metaid="metaid_280" species="ppErk"/>
          <modifierSpeciesReference metaid="metaid_281" species="ErktBaF3"/>
        </listOfModifiers>
        <kineticLaw>
          <math xmlns="http://www.w3.org/1998/Math/MathML">
            <apply>
              <times/>
              <ci> kpErk </ci>
              <ci> ppMek </ci>
              <apply>
                <minus/>
                <apply>
                  <minus/>
                  <ci> ErktBaF3 </ci>
                  <ci> pErk </ci>
                </apply>
                <ci> ppErk </ci>
              </apply>
            </apply>
          </math>
        </kineticLaw>
      </reaction>
      <reaction metaid="metaid_285" id="v5" name="v5" reversible="true" fast="false">
        <listOfReactants>
          <speciesReference metaid="metaid_283" species="pEpoR" stoichiometry="1" constant="true"/>
        </listOfReactants>
        <listOfModifiers>
          <modifierSpeciesReference metaid="metaid_284" species="actPhosphatase"/>
        </listOfModifiers>
        <kineticLaw>
          <math xmlns="http://www.w3.org/1998/Math/MathML">
            <apply>
              <times/>
              <ci> pEpoRdeactivation1 </ci>
              <ci> pEpoR </ci>
              <ci> actPhosphatase </ci>
            </apply>
          </math>
        </kineticLaw>
      </reaction>
      <reaction metaid="metaid_287" id="v50" reversible="true" fast="false">
        <listOfReactants>
          <speciesReference metaid="metaid_286" species="pErk" stoichiometry="1" constant="true"/>
        </listOfReactants>
        <kineticLaw>
          <math xmlns="http://www.w3.org/1998/Math/MathML">
            <apply>
              <times/>
              <ci> lpErk </ci>
              <ci> bDUSP3 </ci>
              <ci> pErk </ci>
            </apply>
          </math>
        </kineticLaw>
      </reaction>
      <reaction metaid="metaid_291" id="v51" name="v51" reversible="true" fast="false">
        <listOfReactants>
          <speciesReference metaid="metaid_288" species="pErk" stoichiometry="1" constant="true"/>
        </listOfReactants>
        <listOfProducts>
          <speciesReference metaid="metaid_289" species="ppErk" stoichiometry="1" constant="true"/>
        </listOfProducts>
        <listOfModifiers>
          <modifierSpeciesReference metaid="metaid_290" species="ppMek"/>
        </listOfModifiers>
        <kineticLaw>
          <math xmlns="http://www.w3.org/1998/Math/MathML">
            <apply>
              <divide/>
              <apply>
                <times/>
                <ci> kppErk </ci>
                <ci> ppMek </ci>
                <ci> pErk </ci>
              </apply>
              <apply>
                <plus/>
                <cn type="integer"> 1 </cn>
                <apply>
                  <times/>
                  <ci> kmekinb </ci>
                  <ci> Mekin </ci>
                </apply>
              </apply>
            </apply>
          </math>
        </kineticLaw>
      </reaction>
      <reaction metaid="metaid_294" id="v52" reversible="true" fast="false">
        <listOfReactants>
          <speciesReference metaid="metaid_292" species="ppErk" stoichiometry="1" constant="true"/>
        </listOfReactants>
        <listOfProducts>
          <speciesReference metaid="metaid_293" species="pErk" stoichiometry="1" constant="true"/>
        </listOfProducts>
        <kineticLaw>
          <math xmlns="http://www.w3.org/1998/Math/MathML">
            <apply>
              <times/>
              <ci> lppErk </ci>
              <ci> bDUSP3 </ci>
              <ci> ppErk </ci>
            </apply>
          </math>
        </kineticLaw>
      </reaction>
      <reaction metaid="metaid_297" id="v53" name="v53" reversible="true" fast="false">
        <listOfProducts>
          <speciesReference metaid="metaid_295" species="Intperk" stoichiometry="1" constant="true"/>
        </listOfProducts>
        <listOfModifiers>
          <modifierSpeciesReference metaid="metaid_296" species="ppErk"/>
        </listOfModifiers>
        <kineticLaw>
          <math xmlns="http://www.w3.org/1998/Math/MathML">
            <ci> ppErk </ci>
          </math>
        </kineticLaw>
      </reaction>
      <reaction metaid="metaid_300" id="v54" name="v54" reversible="true" fast="false">
        <listOfProducts>
          <speciesReference metaid="metaid_298" species="Intpakt" stoichiometry="1" constant="true"/>
        </listOfProducts>
        <listOfModifiers>
          <modifierSpeciesReference metaid="metaid_299" species="pAkt"/>
        </listOfModifiers>
        <kineticLaw>
          <math xmlns="http://www.w3.org/1998/Math/MathML">
            <ci> pAkt </ci>
          </math>
        </kineticLaw>
      </reaction>
      <reaction metaid="metaid_306" id="v55" name="v55" reversible="true" fast="false">
        <listOfProducts>
          <speciesReference metaid="metaid_301" species="mTORa" stoichiometry="1" constant="true"/>
        </listOfProducts>
        <listOfModifiers>
          <modifierSpeciesReference metaid="metaid_302" species="TORC2"/>
          <modifierSpeciesReference metaid="metaid_303" species="TORC1"/>
          <modifierSpeciesReference metaid="metaid_304" species="mTORt"/>
          <modifierSpeciesReference metaid="metaid_305" species="pAkt"/>
        </listOfModifiers>
        <kineticLaw>
          <math xmlns="http://www.w3.org/1998/Math/MathML">
            <apply>
              <times/>
              <ci> kvpakt </ci>
              <ci> pAkt </ci>
              <apply>
                <minus/>
                <apply>
                  <minus/>
                  <apply>
                    <minus/>
                    <ci> mTORt </ci>
                    <ci> mTORa </ci>
                  </apply>
                  <ci> TORC1 </ci>
                </apply>
                <ci> TORC2 </ci>
              </apply>
            </apply>
          </math>
        </kineticLaw>
      </reaction>
      <reaction metaid="metaid_312" id="v56" name="v56" reversible="true" fast="false">
        <listOfProducts>
          <speciesReference metaid="metaid_307" species="mTORa" stoichiometry="1" constant="true"/>
        </listOfProducts>
        <listOfModifiers>
          <modifierSpeciesReference metaid="metaid_308" species="TORC2"/>
          <modifierSpeciesReference metaid="metaid_309" species="TORC1"/>
          <modifierSpeciesReference metaid="metaid_310" species="mTORt"/>
          <modifierSpeciesReference metaid="metaid_311" species="RSKa"/>
        </listOfModifiers>
        <kineticLaw>
          <math xmlns="http://www.w3.org/1998/Math/MathML">
            <apply>
              <times/>
              <apply>
                <divide/>
                <apply>
                  <times/>
                  <ci> kvppErk </ci>
                  <ci> RSKa </ci>
                </apply>
                <apply>
                  <plus/>
                  <cn type="integer"> 1 </cn>
                  <apply>
                    <times/>
                    <ci> kinrskb </ci>
                    <ci> RSKin </ci>
                  </apply>
                </apply>
              </apply>
              <apply>
                <minus/>
                <apply>
                  <minus/>
                  <apply>
                    <minus/>
                    <ci> mTORt </ci>
                    <ci> mTORa </ci>
                  </apply>
                  <ci> TORC1 </ci>
                </apply>
                <ci> TORC2 </ci>
              </apply>
            </apply>
          </math>
        </kineticLaw>
      </reaction>
      <reaction metaid="metaid_314" id="v57" reversible="true" fast="false">
        <listOfReactants>
          <speciesReference metaid="metaid_313" species="mTORa" stoichiometry="1" constant="true"/>
        </listOfReactants>
        <kineticLaw>
          <math xmlns="http://www.w3.org/1998/Math/MathML">
            <apply>
              <times/>
              <ci> kdactm </ci>
              <ci> mTORa </ci>
            </apply>
          </math>
        </kineticLaw>
      </reaction>
      <reaction metaid="metaid_319" id="v58" name="v58" reversible="true" fast="false">
        <listOfReactants>
          <speciesReference metaid="metaid_315" species="mTORa" stoichiometry="1" constant="true"/>
        </listOfReactants>
        <listOfProducts>
          <speciesReference metaid="metaid_316" species="TORC1" stoichiometry="1" constant="true"/>
        </listOfProducts>
        <listOfModifiers>
          <modifierSpeciesReference metaid="metaid_317" species="Raptorb"/>
          <modifierSpeciesReference metaid="metaid_318" species="TORC2"/>
        </listOfModifiers>
        <kineticLaw>
          <math xmlns="http://www.w3.org/1998/Math/MathML">
            <apply>
              <times/>
              <apply>
                <divide/>
                <ci> kst1 </ci>
                <apply>
                  <plus/>
                  <cn type="integer"> 1 </cn>
                  <apply>
                    <times/>
                    <ci> kinrapab </ci>
                    <ci> Rapamycin </ci>
                  </apply>
                </apply>
              </apply>
              <apply>
                <minus/>
                <apply>
                  <minus/>
                  <ci> mTORa </ci>
                  <ci> TORC1 </ci>
                </apply>
                <ci> TORC2 </ci>
              </apply>
              <apply>
                <minus/>
                <ci> Raptorb </ci>
                <ci> TORC1 </ci>
              </apply>
            </apply>
          </math>
        </kineticLaw>
      </reaction>
      <reaction metaid="metaid_322" id="v59" reversible="true" fast="false">
        <listOfReactants>
          <speciesReference metaid="metaid_320" species="TORC1" stoichiometry="1" constant="true"/>
        </listOfReactants>
        <listOfProducts>
          <speciesReference metaid="metaid_321" species="mTORa" stoichiometry="1" constant="true"/>
        </listOfProducts>
        <kineticLaw>
          <math xmlns="http://www.w3.org/1998/Math/MathML">
            <apply>
              <times/>
              <ci> kdt1 </ci>
              <ci> TORC1 </ci>
            </apply>
          </math>
        </kineticLaw>
      </reaction>
      <reaction metaid="metaid_325" id="v6" name="v6" reversible="true" fast="false">
        <listOfProducts>
          <speciesReference metaid="metaid_323" species="phos2" stoichiometry="1" constant="true"/>
        </listOfProducts>
        <listOfModifiers>
          <modifierSpeciesReference metaid="metaid_324" species="pEpoR"/>
        </listOfModifiers>
        <kineticLaw>
          <math xmlns="http://www.w3.org/1998/Math/MathML">
            <apply>
              <divide/>
              <apply>
                <times/>
                <ci> Phosact1 </ci>
                <apply>
                  <power/>
                  <ci> pEpoR </ci>
                  <ci> n1 </ci>
                </apply>
              </apply>
              <apply>
                <plus/>
                <apply>
                  <power/>
                  <ci> Ji1 </ci>
                  <ci> n1 </ci>
                </apply>
                <apply>
                  <power/>
                  <ci> pEpoR </ci>
                  <ci> n1 </ci>
                </apply>
              </apply>
            </apply>
          </math>
        </kineticLaw>
      </reaction>
      <reaction metaid="metaid_327" id="v60" reversible="true" fast="false">
        <listOfReactants>
          <speciesReference metaid="metaid_326" species="TORC1" stoichiometry="1" constant="true"/>
        </listOfReactants>
        <kineticLaw>
          <math xmlns="http://www.w3.org/1998/Math/MathML">
            <apply>
              <times/>
              <ci> kdactm </ci>
              <ci> TORC1 </ci>
            </apply>
          </math>
        </kineticLaw>
      </reaction>
      <reaction metaid="metaid_332" id="v61" name="v61" reversible="true" fast="false">
        <listOfReactants>
          <speciesReference metaid="metaid_328" species="mTORa" stoichiometry="1" constant="true"/>
        </listOfReactants>
        <listOfProducts>
          <speciesReference metaid="metaid_329" species="TORC2" stoichiometry="1" constant="true"/>
        </listOfProducts>
        <listOfModifiers>
          <modifierSpeciesReference metaid="metaid_330" species="Rictorb"/>
          <modifierSpeciesReference metaid="metaid_331" species="TORC1"/>
        </listOfModifiers>
        <kineticLaw>
          <math xmlns="http://www.w3.org/1998/Math/MathML">
            <apply>
              <times/>
              <ci> kst2 </ci>
              <apply>
                <minus/>
                <apply>
                  <minus/>
                  <ci> mTORa </ci>
                  <ci> TORC2 </ci>
                </apply>
                <ci> TORC1 </ci>
              </apply>
              <apply>
                <minus/>
                <ci> Rictorb </ci>
                <ci> TORC2 </ci>
              </apply>
            </apply>
          </math>
        </kineticLaw>
      </reaction>
      <reaction metaid="metaid_335" id="v62" reversible="true" fast="false">
        <listOfReactants>
          <speciesReference metaid="metaid_333" species="TORC2" stoichiometry="1" constant="true"/>
        </listOfReactants>
        <listOfProducts>
          <speciesReference metaid="metaid_334" species="mTORa" stoichiometry="1" constant="true"/>
        </listOfProducts>
        <kineticLaw>
          <math xmlns="http://www.w3.org/1998/Math/MathML">
            <apply>
              <times/>
              <ci> kdt2 </ci>
              <ci> TORC2 </ci>
            </apply>
          </math>
        </kineticLaw>
      </reaction>
      <reaction metaid="metaid_337" id="v63" reversible="true" fast="false">
        <listOfReactants>
          <speciesReference metaid="metaid_336" species="TORC2" stoichiometry="1" constant="true"/>
        </listOfReactants>
        <kineticLaw>
          <math xmlns="http://www.w3.org/1998/Math/MathML">
            <apply>
              <times/>
              <ci> kdactm </ci>
              <ci> TORC2 </ci>
            </apply>
          </math>
        </kineticLaw>
      </reaction>
      <reaction metaid="metaid_341" id="v64" name="v64" reversible="true" fast="false">
        <listOfProducts>
          <speciesReference metaid="metaid_338" species="RSKa" stoichiometry="1" constant="true"/>
        </listOfProducts>
        <listOfModifiers>
          <modifierSpeciesReference metaid="metaid_339" species="ppErk"/>
          <modifierSpeciesReference metaid="metaid_340" species="RSKtb"/>
        </listOfModifiers>
        <kineticLaw>
          <math xmlns="http://www.w3.org/1998/Math/MathML">
            <apply>
              <times/>
              <apply>
                <divide/>
                <ci> karsk </ci>
                <apply>
                  <plus/>
                  <cn type="integer"> 1 </cn>
                  <apply>
                    <times/>
                    <ci> kinrskb </ci>
                    <ci> RSKin </ci>
                  </apply>
                </apply>
              </apply>
              <apply>
                <minus/>
                <ci> RSKtb </ci>
                <ci> RSKa </ci>
              </apply>
              <ci> ppErk </ci>
            </apply>
          </math>
        </kineticLaw>
      </reaction>
      <reaction metaid="metaid_343" id="v65" reversible="true" fast="false">
        <listOfReactants>
          <speciesReference metaid="metaid_342" species="RSKa" stoichiometry="1" constant="true"/>
        </listOfReactants>
        <kineticLaw>
          <math xmlns="http://www.w3.org/1998/Math/MathML">
            <apply>
              <times/>
              <ci> kdrsk </ci>
              <ci> RSKa </ci>
            </apply>
          </math>
        </kineticLaw>
      </reaction>
      <reaction metaid="metaid_347" id="v66" name="v66" reversible="true" fast="false">
        <listOfProducts>
          <speciesReference metaid="metaid_344" species="pS6" stoichiometry="1" constant="true"/>
        </listOfProducts>
        <listOfModifiers>
          <modifierSpeciesReference metaid="metaid_345" species="S6tBaF3"/>
          <modifierSpeciesReference metaid="metaid_346" species="TORC1"/>
        </listOfModifiers>
        <kineticLaw>
          <math xmlns="http://www.w3.org/1998/Math/MathML">
            <apply>
              <times/>
              <ci> kas6t </ci>
              <ci> TORC1 </ci>
              <apply>
                <minus/>
                <ci> S6tBaF3 </ci>
                <ci> pS6 </ci>
              </apply>
            </apply>
          </math>
        </kineticLaw>
      </reaction>
      <reaction metaid="metaid_351" id="v67" name="v67" reversible="true" fast="false">
        <listOfProducts>
          <speciesReference metaid="metaid_348" species="pS6" stoichiometry="1" constant="true"/>
        </listOfProducts>
        <listOfModifiers>
          <modifierSpeciesReference metaid="metaid_349" species="S6tBaF3"/>
          <modifierSpeciesReference metaid="metaid_350" species="RSKa"/>
        </listOfModifiers>
        <kineticLaw>
          <math xmlns="http://www.w3.org/1998/Math/MathML">
            <apply>
              <times/>
              <ci> kas6r </ci>
              <ci> RSKa </ci>
              <apply>
                <minus/>
                <ci> S6tBaF3 </ci>
                <ci> pS6 </ci>
              </apply>
            </apply>
          </math>
        </kineticLaw>
      </reaction>
      <reaction metaid="metaid_354" id="v68" name="v68" reversible="true" fast="false">
        <listOfProducts>
          <speciesReference metaid="metaid_352" species="pS6" stoichiometry="1" constant="true"/>
        </listOfProducts>
        <listOfModifiers>
          <modifierSpeciesReference metaid="metaid_353" species="S6tBaF3"/>
        </listOfModifiers>
        <kineticLaw>
          <math xmlns="http://www.w3.org/1998/Math/MathML">
            <apply>
              <times/>
              <ci> kbacks6 </ci>
              <apply>
                <minus/>
                <ci> S6tBaF3 </ci>
                <ci> pS6 </ci>
              </apply>
            </apply>
          </math>
        </kineticLaw>
      </reaction>
      <reaction metaid="metaid_356" id="v69" reversible="true" fast="false">
        <listOfReactants>
          <speciesReference metaid="metaid_355" species="pS6" stoichiometry="1" constant="true"/>
        </listOfReactants>
        <kineticLaw>
          <math xmlns="http://www.w3.org/1998/Math/MathML">
            <apply>
              <times/>
              <ci> kdphoss6 </ci>
              <ci> pS6 </ci>
            </apply>
          </math>
        </kineticLaw>
      </reaction>
      <reaction metaid="metaid_358" id="v7" reversible="true" fast="false">
        <listOfReactants>
          <speciesReference metaid="metaid_357" species="phos2" stoichiometry="1" constant="true"/>
        </listOfReactants>
        <kineticLaw>
          <math xmlns="http://www.w3.org/1998/Math/MathML">
            <apply>
              <times/>
              <ci> Phosdeact1 </ci>
              <ci> phos2 </ci>
            </apply>
          </math>
        </kineticLaw>
      </reaction>
      <reaction metaid="metaid_361" id="v71" name="v71" reversible="true" fast="false">
        <listOfProducts>
          <speciesReference metaid="metaid_359" species="IntpS6" stoichiometry="1" constant="true"/>
        </listOfProducts>
        <listOfModifiers>
          <modifierSpeciesReference metaid="metaid_360" species="pS6"/>
        </listOfModifiers>
        <kineticLaw>
          <math xmlns="http://www.w3.org/1998/Math/MathML">
            <ci> pS6 </ci>
          </math>
        </kineticLaw>
      </reaction>
      <reaction metaid="metaid_365" id="v73" name="v73" reversible="true" fast="false">
        <listOfProducts>
          <speciesReference metaid="metaid_362" species="Proliferation" stoichiometry="1" constant="true"/>
        </listOfProducts>
        <listOfModifiers>
          <modifierSpeciesReference metaid="metaid_363" species="ppErk"/>
          <modifierSpeciesReference metaid="metaid_364" species="pAkt"/>
        </listOfModifiers>
        <kineticLaw>
          <math xmlns="http://www.w3.org/1998/Math/MathML">
            <apply>
              <plus/>
              <apply>
                <times/>
                <ci> pbk2correct </ci>
                <apply>
                  <divide/>
                  <apply>
                    <plus/>
                    <apply>
                      <times/>
                      <ci> cycleaktinb </ci>
                      <ci> pAkt </ci>
                    </apply>
                    <apply>
                      <times/>
                      <ci> cyclemekinb </ci>
                      <ci> ppErk </ci>
                    </apply>
                  </apply>
                  <ci> maxccb </ci>
                </apply>
              </apply>
              <apply>
                <divide/>
                <ci> pboffcorrect </ci>
                <cn type="integer"> 60 </cn>
              </apply>
            </apply>
          </math>
        </kineticLaw>
      </reaction>
    </listOfReactions>
  </model>
</sbml>
