# Supplementary material for: Protein abundance of AKT and ERK pathway components governs cell type‐specific regulation of proliferation
Source: Mol Syst Biol. 2017 Jan 25;13(1):904. doi: 10.15252/msb.20167258 (PMC5293153; doi:10.15252/msb.20167258)
Supplement: Supplementary file 5 — Source Data for Appendix [file MSB-13-904-s013.zip]

Archive with 228 entries (211 files):
- Source_Data_for_Appendix/
- Source_Data_for_Appendix/.DS_Store
- Source_Data_for_Appendix/Figure_S11/
- Source_Data_for_Appendix/Figure_S11/PTENoe_LeftPanel_PTEN.jpg
- Source_Data_for_Appendix/Figure_S11/SHIP1oe_RightPanel_SHIP1.tif
- Source_Data_for_Appendix/Figure_S11/SHIP1oe_LeftPanel_PDI.jpg
- Source_Data_for_Appendix/Figure_S11/SHIP1oe_RightPanel_pAKT.tif
- Source_Data_for_Appendix/Figure_S11/SHIP1oe_LeftPanel_AKT.jpg
- Source_Data_for_Appendix/Figure_S11/PTENoe_LeftPanel_AKT.tif
- Source_Data_for_Appendix/Figure_S11/SHIP1oe_RightPanel_AKT.jpg
- Source_Data_for_Appendix/Figure_S11/PTENoe_LeftPanel_AKT.jpg
- Source_Data_for_Appendix/Figure_S11/PTENoe_RightPanel_pAKT.tif
- Source_Data_for_Appendix/Figure_S11/PTENoe_LeftPanel_PDI.tif
- Source_Data_for_Appendix/Figure_S11/SHIP1oe_LeftPanel_SHIP1.tif
- Source_Data_for_Appendix/Figure_S11/SHIP1oe_RightPanel_pAKT.jpg
- Source_Data_for_Appendix/Figure_S11/PTENoe_RightPanel_AKT.jpg
- Source_Data_for_Appendix/Figure_S11/SHIP1oe_RightPanel_SHIP1.jpg
- Source_Data_for_Appendix/Figure_S11/PTENoe_LeftPanel_PDI.jpg
- Source_Data_for_Appendix/Figure_S11/PTENoe_RightPanel_AKT.tif
- Source_Data_for_Appendix/Figure_S11/PTENoe_RightPanel_PTEN.jpg
- Source_Data_for_Appendix/Figure_S11/SHIP1oe_LeftPanel_AKT.tif
- Source_Data_for_Appendix/Figure_S11/SHIP1oe_RightPanel_AKT.tif
- Source_Data_for_Appendix/Figure_S11/SHIP1oe_LeftPanel_pAKT.jpg
- Source_Data_for_Appendix/Figure_S11/PTENoe_LeftPanel_pAKT.jpg
- Source_Data_for_Appendix/Figure_S11/PTENoe_LeftPanel_pAKT.tif
- Source_Data_for_Appendix/Figure_S11/SHIP1oe_LeftPanel_SHIP1.jpg
- Source_Data_for_Appendix/Figure_S11/PTENoe_LeftPanel_PTEN.tif
- Source_Data_for_Appendix/Figure_S11/SHIP1oe_LeftPanel_PDI.tif
- Source_Data_for_Appendix/Figure_S11/PTENoe_RightPanel_pAKT.jpg
- Source_Data_for_Appendix/Figure_S11/PTENoe_RightPanel_PTEN.tif
- Source_Data_for_Appendix/Figure_S11/SHIP1oe_LeftPanel_pAKT.tif
- Source_Data_for_Appendix/Figure_S09/
- Source_Data_for_Appendix/Figure_S09/UpperPanel_BaF3_EpoR_GST-EpoR.tif
- Source_Data_for_Appendix/Figure_S09/MiddlePanel_BaF3_pEpoR.tif
- Source_Data_for_Appendix/Figure_S09/LowerPanel_CFUE_pEpoR.tif
- Source_Data_for_Appendix/Figure_S09/MiddlePanel_CFUE_pEpoR.tif
- Source_Data_for_Appendix/Figure_S09/MiddlePanel_CFUE_EpoR_GST-EpoR.jpg
- Source_Data_for_Appendix/Figure_S09/MiddlePanel_BaF3_EpoR_GST-EpoR.jpg
- Source_Data_for_Appendix/Figure_S09/LowerPanel_CFUE_EpoR_GST-EpoR.tif
- Source_Data_for_Appendix/Figure_S09/UpperPanel_CFUE_pEpoR.tif
- Source_Data_for_Appendix/Figure_S09/UpperPanel_CFUE_EpoR_GST-EpoR.jpg
- Source_Data_for_Appendix/Figure_S09/MiddlePanel_CFUE_pEpoR.jpg
- Source_Data_for_Appendix/Figure_S09/MiddlePanel_BaF3_pEpoR.jpg
- Source_Data_for_Appendix/Figure_S09/MiddlePanel_BaF3_EpoR_GST-EpoR.tif
- Source_Data_for_Appendix/Figure_S09/UpperPanel_CFUE_pEpoR.jpg
- Source_Data_for_Appendix/Figure_S09/LowerPanel_CFUE_EpoR_GST-EpoR.jpg
- Source_Data_for_Appendix/Figure_S09/LowerPanel_CFUE_pEpoR.jpg
- Source_Data_for_Appendix/Figure_S09/UpperPanel_BaF3_EpoR_GST-EpoR.jpg
- Source_Data_for_Appendix/Figure_S09/UpperPanel_BaF3_pEpoR.tif
- Source_Data_for_Appendix/Figure_S09/UpperPanel_BaF3_pEpoR.jpg
- Source_Data_for_Appendix/Figure_S09/UpperPanel_CFUE_EpoR_GST-EpoR.tif
- Source_Data_for_Appendix/Figure_S09/MiddlePanel_CFUE_EpoR_GST-EpoR.tif
- Source_Data_for_Appendix/Figure_S13/
- Source_Data_for_Appendix/Figure_S13/.DS_Store
- Source_Data_for_Appendix/Figure_S13/panel_A/
- Source_Data_for_Appendix/Figure_S13/panel_A/LowerPanel_EpoR_GST-EpoR.tif
- Source_Data_for_Appendix/Figure_S13/panel_A/UpperPanel_pEpoR.tif
- Source_Data_for_Appendix/Figure_S13/panel_A/LowerPanel_EpoR_GST-EpoR.jpg
- Source_Data_for_Appendix/Figure_S13/panel_A/LowerPanel_pEpoR.tif
- Source_Data_for_Appendix/Figure_S13/panel_A/LowerPanel_SHIP1.jpg
- Source_Data_for_Appendix/Figure_S13/panel_A/UpperPanel_pEpoR.jpg
- Source_Data_for_Appendix/Figure_S13/panel_A/UpperPanel_PTEN.tif
- Source_Data_for_Appendix/Figure_S13/panel_A/UpperPanel_PTEN.jpg
- Source_Data_for_Appendix/Figure_S13/panel_A/LowerPanel_SHIP1.tif
- Source_Data_for_Appendix/Figure_S13/panel_A/LowerPanel_pEpoR.jpg
- Source_Data_for_Appendix/Figure_S13/panel_A/UpperPanel_EpoR_GST-EpoR.tif
- Source_Data_for_Appendix/Figure_S13/panel_A/UpperPanel_EpoR_GST-EpoR.jpg
- Source_Data_for_Appendix/Figure_S13/panel_B/
- Source_Data_for_Appendix/Figure_S13/panel_B/LowerPanel_ppERK.tif
- Source_Data_for_Appendix/Figure_S13/panel_B/UpperPanel_pAKT.tif
- Source_Data_for_Appendix/Figure_S13/panel_B/LowerPanel_pAKT.tif
- Source_Data_for_Appendix/Figure_S13/panel_B/LowerPanel_SHIP1.jpg
- Source_Data_for_Appendix/Figure_S13/panel_B/UpperPanel_pAKT.jpg
- Source_Data_for_Appendix/Figure_S13/panel_B/UpperPanel_PDI.jpg
- Source_Data_for_Appendix/Figure_S13/panel_B/UpperPanel_PTEN.tif
- Source_Data_for_Appendix/Figure_S13/panel_B/UpperPanel_ppERK.tif
- Source_Data_for_Appendix/Figure_S13/panel_B/UpperPanel_PDI.tif
- Source_Data_for_Appendix/Figure_S13/panel_B/UpperPanel_PTEN.jpg
- Source_Data_for_Appendix/Figure_S13/panel_B/LowerPanel_SHIP1.tif
- Source_Data_for_Appendix/Figure_S13/panel_B/LowerPanel_pAKT.jpg
- Source_Data_for_Appendix/Figure_S13/panel_B/LowerPanel_PDI.jpg
- Source_Data_for_Appendix/Figure_S13/panel_B/UpperPanel_ppERK.jpg
- Source_Data_for_Appendix/Figure_S13/panel_B/LowerPanel_ppERK.jpg
- Source_Data_for_Appendix/Figure_S13/panel_B/LowerPanel_PDI.tif
- Source_Data_for_Appendix/Figure_S02/
- Source_Data_for_Appendix/Figure_S02/.DS_Store
- Source_Data_for_Appendix/Figure_S02/panel_B/
- Source_Data_for_Appendix/Figure_S02/panel_B/CFUE_pAKTThr308.tif
- Source_Data_for_Appendix/Figure_S02/panel_B/BaF3_pAKTThr308.jpg
- Source_Data_for_Appendix/Figure_S02/panel_B/BaF3_pAKTThr308.tif
- Source_Data_for_Appendix/Figure_S02/panel_B/CFUE_pAKTSer473.jpg
- Source_Data_for_Appendix/Figure_S02/panel_B/BaF3_pAKTSer473.tif
- Source_Data_for_Appendix/Figure_S02/panel_B/BaF3_pAKTSer473.jpg
- Source_Data_for_Appendix/Figure_S02/panel_B/CFUE_pAKTSer473.tif
- Source_Data_for_Appendix/Figure_S02/panel_B/CFUE_pAKTThr308.jpg
- Source_Data_for_Appendix/Figure_S10/
- Source_Data_for_Appendix/Figure_S10/.DS_Store
- Source_Data_for_Appendix/Figure_S10/panel_A/
- Source_Data_for_Appendix/Figure_S10/panel_A/LowerPanel_CFUE_GTPRas.tif
- Source_Data_for_Appendix/Figure_S10/panel_A/LowerPanel_BaF3_GTPRas.jpg
- Source_Data_for_Appendix/Figure_S10/panel_A/UpperPanel_BaF3_RafRDB.jpg
- Source_Data_for_Appendix/Figure_S10/panel_A/LowerPanel_BaF3_RafRDB.jpg
- Source_Data_for_Appendix/Figure_S10/panel_A/UpperPanel_CFUE_RafRDB.jpg
- Source_Data_for_Appendix/Figure_S10/panel_A/LowerPanel_CFUE_GTPRas.jpg
- Source_Data_for_Appendix/Figure_S10/panel_A/LowerPanel_CFUE_RafRDB.jpg
- Source_Data_for_Appendix/Figure_S10/panel_A/UpperPanel_BaF3_GTPRas.jpg
- Source_Data_for_Appendix/Figure_S10/panel_A/UpperPanel_BaF3_GTPRas.tif
- Source_Data_for_Appendix/Figure_S10/panel_A/UpperPanel_CFUE_RafRDB.tif
- Source_Data_for_Appendix/Figure_S10/panel_A/UpperPanel_CFUE_GTPRas.jpg
- Source_Data_for_Appendix/Figure_S10/panel_A/LowerPanel_BaF3_RafRDB.tif
- Source_Data_for_Appendix/Figure_S10/panel_A/UpperPanel_BaF3_RafRDB.tif
- Source_Data_for_Appendix/Figure_S10/panel_A/UpperPanel_CFUE_GTPRas.tif
- Source_Data_for_Appendix/Figure_S10/panel_A/LowerPanel_CFUE_RafRDB.tif
- Source_Data_for_Appendix/Figure_S10/panel_A/LowerPanel_BaF3_GTPRas.tif
- Source_Data_for_Appendix/Figure_S10/panel_B/
- Source_Data_for_Appendix/Figure_S10/panel_B/CFUE_ppERK.tif
- Source_Data_for_Appendix/Figure_S10/panel_B/BaF3_PDI.jpg
- Source_Data_for_Appendix/Figure_S10/panel_B/CFUE_PDI.tif
- Source_Data_for_Appendix/Figure_S10/panel_B/BaF3_pAKT.jpg
- Source_Data_for_Appendix/Figure_S10/panel_B/CFUE_pAKT.jpg
- Source_Data_for_Appendix/Figure_S10/panel_B/BaF3_AKT.jpg
- Source_Data_for_Appendix/Figure_S10/panel_B/CFUE_actin.jpg
- Source_Data_for_Appendix/Figure_S10/panel_B/BaF3_pAKT.tif
- Source_Data_for_Appendix/Figure_S10/panel_B/CFUE_pAKT.tif
- Source_Data_for_Appendix/Figure_S10/panel_B/CFUE_PDI.jpg
- Source_Data_for_Appendix/Figure_S10/panel_B/CFUE_ppERK.jpg
- Source_Data_for_Appendix/Figure_S10/panel_B/CFUE_ERK.jpg
- Source_Data_for_Appendix/Figure_S10/panel_B/CFUE_ERK.tif
- Source_Data_for_Appendix/Figure_S10/panel_B/CFUE_AKT.tif
- Source_Data_for_Appendix/Figure_S10/panel_B/CFUE_actin.tif
- Source_Data_for_Appendix/Figure_S10/panel_B/BaF3_ppERK.jpg
- Source_Data_for_Appendix/Figure_S10/panel_B/BaF3_PDI.tif
- Source_Data_for_Appendix/Figure_S10/panel_B/BaF3_AKT.tif
- Source_Data_for_Appendix/Figure_S10/panel_B/BaF3_ppERK.tif
- Source_Data_for_Appendix/Figure_S10/panel_B/CFUE_AKT.jpg
- Source_Data_for_Appendix/Figure_S05/
- Source_Data_for_Appendix/Figure_S05/.DS_Store
- Source_Data_for_Appendix/Figure_S05/panel_A/
- Source_Data_for_Appendix/Figure_S05/panel_A/CFUE_Rapamycin_pS6.tif
- Source_Data_for_Appendix/Figure_S05/panel_A/BaF3_BI-D1870_pS6.jpg
- Source_Data_for_Appendix/Figure_S05/panel_A/BaF3_BI-D1870_pS6.tif
- Source_Data_for_Appendix/Figure_S05/panel_A/BaF3_Rapamycin_PDI.tif
- Source_Data_for_Appendix/Figure_S05/panel_A/CFUE_Rapamycin_pS6.jpg
- Source_Data_for_Appendix/Figure_S05/panel_A/CFUE_BI-D1870_PDI.jpg
- Source_Data_for_Appendix/Figure_S05/panel_A/BaF3_BI-D1870_PDI.jpg
- Source_Data_for_Appendix/Figure_S05/panel_A/CFUE_Rapamycin_PDI.jpg
- Source_Data_for_Appendix/Figure_S05/panel_A/BaF3_Rapamycin_pS6.tif
- Source_Data_for_Appendix/Figure_S05/panel_A/CFUE_BI-D1870_PDI.tif
- Source_Data_for_Appendix/Figure_S05/panel_A/BaF3_BI-D1870_PDI.tif
- Source_Data_for_Appendix/Figure_S05/panel_A/CFUE_BI-D1870_pS6.jpg
- Source_Data_for_Appendix/Figure_S05/panel_A/CFUE_BI-D1870_pS6.tif
- Source_Data_for_Appendix/Figure_S05/panel_A/BaF3_Rapamycin_pS6.jpg
- Source_Data_for_Appendix/Figure_S05/panel_A/CFUE_Rapamycin_PDI.tif
- Source_Data_for_Appendix/Figure_S05/panel_A/BaF3_Rapamycin_PDI.jpg
- Source_Data_for_Appendix/Figure_S07/
- Source_Data_for_Appendix/Figure_S07/.DS_Store
- Source_Data_for_Appendix/Figure_S07/panel_C/
- Source_Data_for_Appendix/Figure_S07/panel_C/mTOR.jpg
- Source_Data_for_Appendix/Figure_S07/panel_C/Raptor.jpg
- Source_Data_for_Appendix/Figure_S07/panel_C/RSK.tif
- Source_Data_for_Appendix/Figure_S07/panel_C/RSK.jpg
- Source_Data_for_Appendix/Figure_S07/panel_C/Rictor.jpg
- Source_Data_for_Appendix/Figure_S07/panel_C/Rictor.tif
- Source_Data_for_Appendix/Figure_S07/panel_C/mTOR.tif
- Source_Data_for_Appendix/Figure_S07/panel_C/Raptor.tif
- Source_Data_for_Appendix/Figure_S07/panel_A/
- Source_Data_for_Appendix/Figure_S07/panel_A/BothPanels_pEpoR.tif
- Source_Data_for_Appendix/Figure_S07/panel_A/LeftPanel_pEpoR.jpg
- Source_Data_for_Appendix/Figure_S07/panel_A/LeftPanel_EpoR.jpg
- Source_Data_for_Appendix/Figure_S07/panel_A/.DS_Store
- Source_Data_for_Appendix/Figure_S07/panel_A/RightPanel_pEpoR.jpg
- Source_Data_for_Appendix/Figure_S07/panel_A/RightPanel_EpoR.jpg
- Source_Data_for_Appendix/Figure_S07/panel_A/LeftPanel_EpoR.tif
- Source_Data_for_Appendix/Figure_S07/panel_A/BothPanels_EpoR.tif
- Source_Data_for_Appendix/Figure_S07/panel_A/RightPanel_EpoR.tif
- Source_Data_for_Appendix/Figure_S07/panel_B/
- Source_Data_for_Appendix/Figure_S07/panel_B/RightPanel_PTEN.jpg
- Source_Data_for_Appendix/Figure_S07/panel_B/RightPanel_SHIP1.jpg
- Source_Data_for_Appendix/Figure_S07/panel_B/RightPanel_pS6.jpg
- Source_Data_for_Appendix/Figure_S07/panel_B/RightPanel_pAKT.tif
- Source_Data_for_Appendix/Figure_S07/panel_B/RightPanel_p85.jpg
- Source_Data_for_Appendix/Figure_S07/panel_B/RightPanel_PDK1.jpg
- Source_Data_for_Appendix/Figure_S07/panel_B/RightPanel_Raf.jpg
- Source_Data_for_Appendix/Figure_S07/panel_B/LeftPanel_pS6.tif
- Source_Data_for_Appendix/Figure_S07/panel_B/LeftPanel_AKT.tif
- Source_Data_for_Appendix/Figure_S07/panel_B/LeftPanel_pAKT.tif
- Source_Data_for_Appendix/Figure_S07/panel_B/RightPanel_AKT.tif
- Source_Data_for_Appendix/Figure_S07/panel_B/RightPanel_p85.tif
- Source_Data_for_Appendix/Figure_S07/panel_B/RightPanel_Ras.jpg
- Source_Data_for_Appendix/Figure_S07/panel_B/LeftPanel_SHIP1.jpg
- Source_Data_for_Appendix/Figure_S07/panel_B/LeftPanel_AKT.jpg
- Source_Data_for_Appendix/Figure_S07/panel_B/RightPanel_ERK.tif
- Source_Data_for_Appendix/Figure_S07/panel_B/LeftPanel_Raf.jpg
- Source_Data_for_Appendix/Figure_S07/panel_B/LeftPanel_PTEN.jpg
- Source_Data_for_Appendix/Figure_S07/panel_B/RightPanel_MEK.tif
- Source_Data_for_Appendix/Figure_S07/panel_B/RightPanel_pAKT.jpg
- Source_Data_for_Appendix/Figure_S07/panel_B/LeftPanel_pS6.jpg
- Source_Data_for_Appendix/Figure_S07/panel_B/LeftPanel_ERK.tif
- Source_Data_for_Appendix/Figure_S07/panel_B/LeftPanel_Ras.jpg
- Source_Data_for_Appendix/Figure_S07/panel_B/RightPanel_ppERK.jpg
- Source_Data_for_Appendix/Figure_S07/panel_B/LeftPanel_PTEN.tif
- Source_Data_for_Appendix/Figure_S07/panel_B/RightPanel_ERK.jpg
- Source_Data_for_Appendix/Figure_S07/panel_B/RightPanel_Ras.tif
- Source_Data_for_Appendix/Figure_S07/panel_B/LeftPanel_PDK1.jpg
- Source_Data_for_Appendix/Figure_S07/panel_B/LeftPanel_p85.tif
- Source_Data_for_Appendix/Figure_S07/panel_B/RightPanel_AKT.jpg
- Source_Data_for_Appendix/Figure_S07/panel_B/LeftPanel_MEK.jpg
- Source_Data_for_Appendix/Figure_S07/panel_B/LeftPanel_S6.tif
- Source_Data_for_Appendix/Figure_S07/panel_B/RightPanel_Raf.tif
- Source_Data_for_Appendix/Figure_S07/panel_B/LeftPanel_ppERK.jpg
- Source_Data_for_Appendix/Figure_S07/panel_B/RightPanel_S6.tif
- Source_Data_for_Appendix/Figure_S07/panel_B/RightPanel_SHIP1.tif
- Source_Data_for_Appendix/Figure_S07/panel_B/RightPanel_S6.jpg
- Source_Data_for_Appendix/Figure_S07/panel_B/LeftPanel_Raf.tif
- Source_Data_for_Appendix/Figure_S07/panel_B/LeftPanel_ppERK.tif
- Source_Data_for_Appendix/Figure_S07/panel_B/LeftPanel_p85.jpg
- Source_Data_for_Appendix/Figure_S07/panel_B/RightPanel_PTEN.tif
- Source_Data_for_Appendix/Figure_S07/panel_B/LeftPanel_MEK.tif
- Source_Data_for_Appendix/Figure_S07/panel_B/LeftPanel_PDK1.tif
- Source_Data_for_Appendix/Figure_S07/panel_B/LeftPanel_S6.jpg
- Source_Data_for_Appendix/Figure_S07/panel_B/LeftPanel_ERK.jpg
- Source_Data_for_Appendix/Figure_S07/panel_B/RightPanel_pS6.tif
- Source_Data_for_Appendix/Figure_S07/panel_B/LeftPanel_Ras.tif
- Source_Data_for_Appendix/Figure_S07/panel_B/LeftPanel_pAKT.jpg
- Source_Data_for_Appendix/Figure_S07/panel_B/RightPanel_MEK.jpg
- Source_Data_for_Appendix/Figure_S07/panel_B/RightPanel_ppERK.tif
- Source_Data_for_Appendix/Figure_S07/panel_B/RightPanel_PDK1.tif
- Source_Data_for_Appendix/Figure_S07/panel_B/LeftPanel_SHIP1.tif
