# Supplementary material for: Protein abundance of AKT and ERK pathway components governs cell type‐specific regulation of proliferation
Source: Mol Syst Biol. 2017 Jan 25;13(1):904. doi: 10.15252/msb.20167258 (PMC5293153; doi:10.15252/msb.20167258)
Supplement: Supplementary file 7 — Source Data for Figure 1 [file MSB-13-904-s005.zip]

Archive with 24 entries (20 files):
- Source_Data_for_Figure_1/
- Source_Data_for_Figure_1/Figure01F.xlsx
- Source_Data_for_Figure_1/.DS_Store
- Source_Data_for_Figure_1/Figure01B.xlsx
- Source_Data_for_Figure_1/Figure01G.xlsx
- Source_Data_for_Figure_1/Figure01E.xlsx
- Source_Data_for_Figure_1/Figure01A.xlsx
- Source_Data_for_Figure_1/Figure01C.csv
- Source_Data_for_Figure_1/Figure01D/
- Source_Data_for_Figure_1/Figure01D/.DS_Store
- Source_Data_for_Figure_1/Figure01D/All_JPEG/
- Source_Data_for_Figure_1/Figure01D/All_JPEG/Figure01D_pAKT.jpg
- Source_Data_for_Figure_1/Figure01D/All_JPEG/Figure01D_AKT.jpg
- Source_Data_for_Figure_1/Figure01D/All_JPEG/Figure01D_pEpoR.jpg
- Source_Data_for_Figure_1/Figure01D/All_JPEG/Figure01D_ppERK.jpg
- Source_Data_for_Figure_1/Figure01D/All_JPEG/Figure01D_EpoR.jpg
- Source_Data_for_Figure_1/Figure01D/All_JPEG/Figure01D_ERK.jpg
- Source_Data_for_Figure_1/Figure01D/All_RAW/
- Source_Data_for_Figure_1/Figure01D/All_RAW/Figure01D_ppERK.tif
- Source_Data_for_Figure_1/Figure01D/All_RAW/Figure01D_EpoR.tif
- Source_Data_for_Figure_1/Figure01D/All_RAW/Figure01D_pAKT.tif
- Source_Data_for_Figure_1/Figure01D/All_RAW/Figure01D_AKT.tif
- Source_Data_for_Figure_1/Figure01D/All_RAW/Figure01D_pEpoR.tif
- Source_Data_for_Figure_1/Figure01D/All_RAW/Figure01D_ERK.tif
