# Supplementary material for: Protein abundance of AKT and ERK pathway components governs cell type‐specific regulation of proliferation
Source: Mol Syst Biol. 2017 Jan 25;13(1):904. doi: 10.15252/msb.20167258 (PMC5293153; doi:10.15252/msb.20167258)
Supplement: Supplementary file 7 — Source Data for Figure 1 [file MSB-13-904-s005.zip › Source_Data_for_Figure_1/Figure01F.xlsx]

## Sheet: Sheet1
source				experiment	experiment					experiment	experiment					experiment	experiment					experiment	experiment
variable	id	time	cells	cyclinD2	cyclinD2		id	time	cells	p27	p27		id	time	cells	cyclinG2	cyclinG2		id	time	cells	cell-cycle indicator	cell-cycle indicator
unit		hours		fold change	fold change			hours		fold change	fold change			hours		fold change	fold change			hours		arbitrary units	arbitrary units
value				mean	standard deviation					mean	standard deviation					mean	standard deviation					mean	standard deviation
	B-D_0m	0	BaF3-EpoR	1	0.0264		B-p_0m	0	BaF3-EpoR	1	0.1313		B-G_0m	0	BaF3-EpoR	1	0.1212		B-i_0_m	0	BaF3-EpoR	1	0.093
	B-D_3m	3	BaF3-EpoR	3.3352	0.3143		B-p_3m	3	BaF3-EpoR	0.3934	0.0804		B-G_3m	3	BaF3-EpoR	0.1023	0.0073877		B-i_3_m	3	BaF3-EpoR	16.6285	2.056
	C-D_0m	0	mCFU-E	1	0.2263		C-p_0m	0	mCFU-E	1	0.1317		C-G_0m	0	mCFU-E	1	0.0532		C-i_0_m	0	mCFU-E	1	0.1371
	C-D_3m	3	mCFU-E	3.5162	0.4509		C-p_3m	3	mCFU-E	0.335	0.0547		C-G_3m	3	mCFU-E	0.2474	0.0209		C-i_3_m	3	mCFU-E	12.2122	1.5318
