# Supplementary material for: Protein abundance of AKT and ERK pathway components governs cell type‐specific regulation of proliferation
Source: Mol Syst Biol. 2017 Jan 25;13(1):904. doi: 10.15252/msb.20167258 (PMC5293153; doi:10.15252/msb.20167258)
Supplement: Supplementary file 7 — Source Data for Figure 1 [file MSB-13-904-s005.zip › Source_Data_for_Figure_1/Figure01B.xlsx]

## Sheet: Sheet1
source	experiment	experiment	experiment	experiment	experiment
cells		mCFU-E	mCFU-E	BaF3-EpoR	BaF3-EpoR
variable	time	Proliferation	Proliferation	Proliferation	Proliferation
unit	hours	arbitrary units	arbitrary units	arbitrary units	arbitrary units
value		mean	standard deviation	mean	standard deviation
id		CFU 50		BaF3 50
	0	1	0.0475	1	0.05
	2	1.01	0.0238	1.02	0.01
	5	1.25	0.0119	1.21	0.1361
	8	1.39	0.1426	1.3	0.0351
	11	1.86	0.2238	1.6	0.0701
	14	2.1	0.2307	1.61	0.0517
	17			1.8	0.0935
	20			2.17	0.1234
