# Supplementary material for: Protein abundance of AKT and ERK pathway components governs cell type‐specific regulation of proliferation
Source: Mol Syst Biol. 2017 Jan 25;13(1):904. doi: 10.15252/msb.20167258 (PMC5293153; doi:10.15252/msb.20167258)
Supplement: Supplementary file 7 — Source Data for Figure 1 [file MSB-13-904-s005.zip › Source_Data_for_Figure_1/Figure01G.xlsx]

## Sheet: Sheet1
source					experiment	experiment
variable	id	time	Epo	cells	fraction of cells in S/G2/M	fraction of cells in S/G2/M
unit		hours	U/ml		fold change to 0 U/ml Epo	fold change to 0 U/ml Epo
value					mean	standard deviation
	C-0	11	0	mCFU-E	1	0.0378
	B-0	16	0	BaF3-EpoR	1	0.4085
	C-0.01	11	0.001	mCFU-E	1.5845	0.0188
	B-0.01	16	0.001	BaF3-EpoR	1.1491	0.092
	C-0.05	11	0.005	mCFU-E	1.5046	0.0504
	B-0.05	16	0.005	BaF3-EpoR	3.2311	0.7751
	C-0.1	11	0.1	mCFU-E	1.5033	0.0361
	B-0.1	16	0.1	BaF3-EpoR	5.7174	1.242
	C-0.5	11	0.5	mCFU-E	1.5116	0.0609
	B-0.5	16	0.5	BaF3-EpoR	7.1298	0.8229
	C-1	11	1	mCFU-E	1.2881	0.0507
	B-1	16	1	BaF3-EpoR	7.1839	0.9641
	C-5	11	5	mCFU-E	1.5303	0.0732
	B-5	16	5	BaF3-EpoR	7.0242	0.4246
