# Supplementary material for: Protein abundance of AKT and ERK pathway components governs cell type‐specific regulation of proliferation
Source: Mol Syst Biol. 2017 Jan 25;13(1):904. doi: 10.15252/msb.20167258 (PMC5293153; doi:10.15252/msb.20167258)
Supplement: Supplementary file 7 — Source Data for Figure 1 [file MSB-13-904-s005.zip › Source_Data_for_Figure_1/Figure01E.xlsx]

## Sheet: Sheet1
source	experiment	experiment	experiment	experiment	experiment			experiment	experiment	experiment	experiment	experiment				experiment	experiment	experiment	experiment	experiment
cells		BaF3-EpoR	BaF3-EpoR	mCFU-E	mCFU-E				BaF3-EpoR	BaF3-EpoR	mCFU-E	mCFU-E					BaF3-EpoR	BaF3-EpoR	mCFU-E	mCFU-E
variable	time	pEpoR	pEpoR	pEpoR	pEpoR			time	pAKT	pAKT	pAKT	pAKT				time	pAKT	pAKT	pAKT	pAKT
unit	min	nM	nM	nM	nM			min	nM	nM	nM	nM				min	nM	nM	nM	nM
value		mean	standard deviation	mean	standard deviation				mean	standard deviation	mean	standard deviation					mean	standard deviation	mean	standard deviation
id		BaF3-EpoR	BaF3 SD	CFUe	CFUE SD				BaF3-EpoR	BaF3 SD	CFU-E						BaF3-EpoR	BaF3-EpoR SD	CFU-E	CFUE SD
	0	0.0882	0.03147	0.269	0.0974			0	6.7056	4.0125	54.4539	18.8091				0	23.0115	9.0066	11.5105	6.8511
	5	0.131	0.03575	0.284	0.0989			5	66.8381	10.0257	240.047	37.3683				5	134.109	20.1163	153.547	7.2355
	10	0.216	0.04425	1.02	0.1725			10	35.7051	6.9124	267.274	40.091				10	129.188	19.6242	114	17.1
	15	0.299	0.05255	0.972	0.1677			15	23.9485	5.7368	252.286	38.5923				15	72.2167	13.9271	88.1512	14.5151
	20	0.453	0.06795	1.41	0.2115			20	23.7308	5.715	254.784	38.8421				20	87.6655	15.472	47.3453	10.4345
	40	0.41	0.06365	1.09	0.1795			40	17.1558	5.0575	150.123	28.376				40	62.9832	13.0038	35.3157	9.2316
	60	0.257	0.04835	0.17	0.0875			60	26.7788	6.0198	150.123	28.376				60	47.9387	11.4993	40.2203	9.722
