# Supplementary material for: Protein abundance of AKT and ERK pathway components governs cell type‐specific regulation of proliferation
Source: Mol Syst Biol. 2017 Jan 25;13(1):904. doi: 10.15252/msb.20167258 (PMC5293153; doi:10.15252/msb.20167258)
Supplement: Supplementary file 7 — Source Data for Figure 1 [file MSB-13-904-s005.zip › Source_Data_for_Figure_1/Figure01A.xlsx]

## Sheet: Sheet1
source	experiment	experiment	experiment	experiment	experiment
cells		BaF3-EpoR	BaF3-EpoR	mCFU-E	mCFU-E
variable	Epo	Proliferation	Proliferation	Proliferation	Proliferation
unit	U/ml	arbitrary units	arbitrary units	arbitrary units	arbitrary units
value		mean	standard deviation	mean	standard deviation
id		B	B SD	C	C SD
	50	0.8899	0.094	0.9441	0.0182
	10	1.0491	0.1086	0.9665	0.0955
	5	1.0585	0.057	1.0802	0.0187
	1	0.7272	0.0696	0.7669	0.1331
	0.5	0.4905	0.0451	0.7162	0.0319
	0.1	0.0459	0.0047933	0.3143	0.0097
	0.05	0.0415	0.0011146	0.2082	0.00425
	0.01	0.0355	0.0011281	0.0969	0.00055
	0.005	0.033	0.0015166	0.0942	0.00845
	0.001	0.0325	0.0019786	0.0792	0.0097
