# Supplementary material for: Protein abundance of AKT and ERK pathway components governs cell type‐specific regulation of proliferation
Source: Mol Syst Biol. 2017 Jan 25;13(1):904. doi: 10.15252/msb.20167258 (PMC5293153; doi:10.15252/msb.20167258)
Supplement: Supplementary file 8 — Source Data for Figure 2 [file MSB-13-904-s006.zip › Source_Data_for_Figure_2/Figure02BCDE.xlsx]

## Sheet: Sheet1
source	simulation	simulation	simulation	simulation	simulation	simulation	simulation	simulation	simulation	simulation	simulation	simulation	simulation	simulation	simulation	simulation	simulation	simulation	simulation	simulation	simulation		experiment	experiment	experiment	experiment	experiment		experiment	experiment	experiment	experiment	experiment		experiment	experiment	experiment	experiment	experiment		experiment	experiment	experiment	experiment	experiment
cells		mCFU-E	BaF3-EpoR	mCFU-E	BaF3-EpoR			mCFU-E	BaF3-EpoR	mCFU-E	BaF3-EpoR			mCFU-E	BaF3-EpoR	mCFU-E	BaF3-EpoR			mCFU-E	BaF3-EpoR			BaF3-EpoR	BaF3-EpoR	mCFU-E	mCFU-E			BaF3-EpoR	BaF3-EpoR	mCFU-E	mCFU-E			BaF3-EpoR	BaF3-EpoR	mCFU-E	mCFU-E			mCFU-E	mCFU-E	BaF3-EpoR	BaF3-EpoR
variable	time	pEpoR	pEpoR	pEpoR	pEpoR		time	pAKT	pAKT	pAKT	pAKT		time	ppERK	ppERK	ppERK	ppERK		time	pS6	pS6		time	pEpoR	pEpoR	pEpoR	pEpoR		time	pAKT	pAKT	pAKT	pAKT		time	ppERK	ppERK	ppERK	ppERK		time	pS6	pS6	pS6	pS6
unit	min	uM	uM	nM	nM		min	uM	uM	nM	nM		min	uM	uM	nM	nM		min	arbitrary units	arbitrary units		min	nM	nM	nM	nM		min	nM	nM	nM	nM		min	nM	nM	nM	nM		min	arbitrary units	arbitrary units	arbitrary units	arbitrary units
value		mean	mean	mean	mean			mean	mean	mean	mean			mean	mean	mean	mean			mean	mean			mean	standard deviation	mean	standard deviation			mean	standard deviation	mean	standard deviation			mean	standard deviation	mean	standard deviation			mean	standard deviation	mean	standard deviation
id	t	pEpoRc	pEpoRb	pEpoRc	pEpoRb		t	pAKTc	pAKTb	pAKTc	pAKTb		t	ppERKc	ppERKb	ppERKc	ppERKb		t	pS6c	pS6b			BaF3-EpoR	BaF3 SD	CFUe	CFUE SD			BaF3-EpoR	BaF3 SD	CFU-E				BaF3-EpoR	BaF3-EpoR SD	CFU-E	CFUE SD		t	pS6cExp	pS6cExpStd	pS6bExp	pS6bExpStd
	0	0	0	0	0		0	0.022674	0.00299495	22.674	2.99495		0	0.0052	0.006	5.2	6		0	0.0465	0.1451		0	0.8733	0.2994	0.02	0.08		0	2.4997	1.3472	24.499	13.4499		0	22.3	8.91	11.5	7.83		0	0.0882	0.03147	0.269	0.0974
	0.220736	0.000160101	0.000212757	0.160101	0.212757		0.220736	0.0238025	0.00300247	23.8025	3.00247		0.220736	0.0052	0.006	5.2	6		0.220736	0.0465	0.1449		1	1.1119	0.3232	0.45	0.123		1	1.9547	1.2927	61.5822	17.1582		5	47.6	11.44	126.5	19.33		5	0.131	0.03575	0.284	0.0989
	0.441472	0.00030585	0.000421276	0.30585	0.421276		0.441472	0.0289296	0.00302957	28.9296	3.02957		0.441472	0.0053	0.006	5.3	6		0.441472	0.0466	0.1445		5	3.3535	0.5474	1.56	0.234		5	8.284	1.9257	170.02	28.002		10	133.6	20.04	133.6	20.04		10	0.216	0.04425	1.02	0.1725
	0.662207	0.000431696	0.000625425	0.431696	0.625425		0.662207	0.0391289	0.00307829	39.1289	3.07829		0.662207	0.0057	0.0062	5.7	6.2		0.662207	0.0468	0.1438		8	3.5866	0.5707	1.45	0.223		8	21.9453	3.2918	139.675	24.9675		15	105.5	17.23	93.4	16.02		15	0.299	0.05255	0.972	0.1677
	0.882943	0.000540147	0.000824973	0.540147	0.824973		0.882943	0.0534268	0.00314894	53.4268	3.14894		0.882943	0.0063	0.0064	6.3	6.4		0.882943	0.0471	0.143		10	3.6225	0.5743	1.21	0.199		10	21.8	3.2773	220	33		20	74.7	14.15	73.3	14.01		20	0.453	0.06795	1.41	0.2115
	1.10368	0.000634567	0.00101959	0.634567	1.01959		1.10368	0.0693655	0.00324188	69.3655	3.24188		1.10368	0.0074	0.0068	7.4	6.8		1.10368	0.0475	0.1421		12	3.9453	0.6066	1.19	0.197		12	21.582	3.2555	168.235	27.8235		40	65.9	13.27	37.7	10.45		40	0.41	0.06365	1.09	0.1795
	1.32441	0.000717589	0.0012089	0.717589	1.2089		1.32441	0.0847243	0.00335786	84.7243	3.35786		1.32441	0.0091	0.0074	9.1	7.4		1.32441	0.0481	0.1412		14	3.8467	0.5967	1.11	0.189		14	17.44	2.8413	138.783	24.8783		60	45.7	11.25	26.7	9.35		60	0.257	0.04835	0.17	0.0875
	1.54515	0.000791199	0.00139246	0.791199	1.39246		1.54515	0.098411	0.00349791	98.411	3.49791		1.54515	0.0113	0.0081	11.3	8.1		1.54515	0.049	0.1404		16	4.035	0.6156	1.14	0.192		16	13.6613	2.4634	144.584	25.4584
	1.76589	0.000856904	0.00156984	0.856904	1.56984		1.76589	0.110194	0.00366341	110.194	3.66341		1.76589	0.0143	0.0091	14.3	9.1		1.76589	0.0501	0.1397		18	3.6135	0.5734	0.92	0.17		18	12.862	2.3835	197.688	30.7688
	1.98662	0.000915876	0.00174062	0.915876	1.74062		1.98662	0.12021	0.00385606	120.21	3.85606		1.98662	0.0181	0.0103	18.1	10.3		1.98662	0.0515	0.1393		20	4.2412	0.6362	0.79	0.157		20	11.4813	2.2454	140.568	25.0568
	2.20736	0.000969018	0.00190443	0.969018	1.90443		2.20736	0.128691	0.00407785	128.691	4.07785		2.20736	0.0227	0.0118	22.7	11.8		2.20736	0.0531	0.1392		25	2.9231	0.5044	0.74	0.152		25	10.6093	2.1582	164.665	27.4665
	2.42809	0.00101704	0.00206094	1.01704	2.06094		2.42809	0.135868	0.00433113	135.868	4.33113		2.42809	0.0282	0.0135	28.2	13.5		2.42809	0.055	0.1396		30	3.3087	0.5429	0.67	0.145		30	8.2113	1.9184	151.724	26.1724
	2.64883	0.00106053	0.00220992	1.06053	2.20992		2.64883	0.141952	0.00461853	141.952	4.61853		2.64883	0.0345	0.0155	34.5	15.5		2.64883	0.0573	0.1404		35	2.6541	0.4775	0.53	0.131		35	10.7547	2.1727	145.03	25.503
	2.86957	0.00109998	0.00235122	1.09998	2.35122		2.86957	0.147118	0.00494304	147.118	4.94304		2.86957	0.0416	0.0178	41.6	17.8		2.86957	0.0597	0.1419		40	2.5824	0.4703	0.36	0.114		40	8.284	1.9257	116.471	22.6471
	3.0903	0.00113579	0.00248476	1.13579	2.48476		3.0903	0.151514	0.00530792	151.514	5.30792		3.0903	0.0494	0.0205	49.4	20.5		3.0903	0.0625	0.1441		45	2.8155	0.4936	0.39	0.117		45	6.3511	1.7324	115.578	22.5578
	3.31104	0.00116828	0.00261056	1.16828	2.61056		3.31104	0.155264	0.00571667	155.264	5.71667		3.31104	0.0576	0.0234	57.6	23.4		3.31104	0.0655	0.1471		50	2.3223	0.4443	0.36	0.114		50	5.2247	1.6197	127.627	23.7627
	3.53177	0.00119775	0.00272869	1.19775	2.72869		3.53177	0.158473	0.0061729	158.473	6.1729		3.53177	0.0662	0.0266	66.2	26.6		3.53177	0.0688	0.1512		55	2.1071	0.4228	0.31	0.109		55	5.1303	1.6103	87.9108	19.7911
	3.75251	0.00122444	0.00283933	1.22444	2.83933		3.75251	0.161227	0.00668026	161.227	6.68026		3.75251	0.075	0.03	75	30		3.75251	0.0723	0.1563		60	1.6409	0.3761	0.2	0.098		60	5.6317	1.6604	68.2759	17.8276
	3.97324	0.00124856	0.00294269	1.24856	2.94269		3.97324	0.163598	0.00724206	163.598	7.24206		3.97324	0.0837	0.0337	83.7	33.7		3.97324	0.0761	0.1625
	4.19398	0.0012703	0.00303903	1.2703	3.03903		4.19398	0.165643	0.0078609	165.643	7.8609		4.19398	0.0922	0.0376	92.2	37.6		4.19398	0.08	0.1701
	4.41472	0.00128982	0.00312866	1.28982	3.12866		4.41472	0.167413	0.00853843	167.413	8.53843		4.41472	0.1004	0.0417	100.4	41.7		4.41472	0.0842	0.179
	4.63545	0.00130728	0.00321191	1.30728	3.21191		4.63545	0.168947	0.00927435	168.947	9.27435		4.63545	0.1081	0.0459	108.1	45.9		4.63545	0.0886	0.1893
	4.85619	0.00132279	0.00328911	1.32279	3.28911		4.85619	0.170279	0.0100661	170.279	10.0661		4.85619	0.1153	0.0502	115.3	50.2		4.85619	0.0931	0.2011
	5.07692	0.0013365	0.00336061	1.3365	3.36061		5.07692	0.171437	0.0109079	171.437	10.9079		5.07692	0.1219	0.0545	121.9	54.5		5.07692	0.0979	0.2145
	5.29766	0.0013485	0.00342676	1.3485	3.42676		5.29766	0.172444	0.0117902	172.444	11.7902		5.29766	0.1277	0.0588	127.7	58.8		5.29766	0.1027	0.2294
	5.51839	0.0013589	0.00348792	1.3589	3.48792		5.51839	0.173319	0.0126997	173.319	12.6997		5.51839	0.1329	0.063	132.9	63		5.51839	0.1077	0.2458
	5.73913	0.00136779	0.0035444	1.36779	3.5444		5.73913	0.17408	0.0136188	174.08	13.6188		5.73913	0.1374	0.0672	137.4	67.2		5.73913	0.1129	0.2637
	5.95987	0.00137527	0.00359653	1.37527	3.59653		5.95987	0.17474	0.0145275	174.74	14.5275		5.95987	0.1411	0.0712	141.1	71.2		5.95987	0.1181	0.2831
	6.1806	0.00138141	0.00364461	1.38141	3.64461		6.1806	0.17531	0.0154044	175.31	15.4044		6.1806	0.1442	0.0751	144.2	75.1		6.1806	0.1235	0.3039
	6.40134	0.0013863	0.00368892	1.3863	3.68892		6.40134	0.175802	0.0162286	175.802	16.2286		6.40134	0.1466	0.0787	146.6	78.7		6.40134	0.1289	0.326
	6.62207	0.00139	0.00372974	1.39	3.72974		6.62207	0.176223	0.0169822	176.223	16.9822		6.62207	0.1485	0.0822	148.5	82.2		6.62207	0.1345	0.3494
	6.84281	0.00139259	0.00376731	1.39259	3.76731		6.84281	0.176581	0.0176528	176.581	17.6528		6.84281	0.1497	0.0854	149.7	85.4		6.84281	0.1401	0.3738
	7.06355	0.00139413	0.00380185	1.39413	3.80185		7.06355	0.176882	0.0182327	176.882	18.2327		7.06355	0.1504	0.0884	150.4	88.4		7.06355	0.1457	0.3993
	7.28428	0.00139468	0.00383359	1.39468	3.83359		7.28428	0.177133	0.0187177	177.133	18.7177		7.28428	0.1507	0.0911	150.7	91.1		7.28428	0.1514	0.4256
	7.50502	0.0013943	0.00386272	1.3943	3.86272		7.50502	0.177337	0.0191096	177.337	19.1096		7.50502	0.1505	0.0936	150.5	93.6		7.50502	0.1571	0.4527
	7.72575	0.00139305	0.00388941	1.39305	3.88941		7.72575	0.177499	0.0194178	177.499	19.4178		7.72575	0.1499	0.0958	149.9	95.8		7.72575	0.1628	0.4804
	7.94649	0.00139098	0.00391382	1.39098	3.91382		7.94649	0.177623	0.0196518	177.623	19.6518		7.94649	0.1489	0.0977	148.9	97.7		7.94649	0.1685	0.5085
	8.16722	0.00138813	0.00393612	1.38813	3.93612		8.16722	0.177712	0.0198147	177.712	19.8147		8.16722	0.1477	0.0994	147.7	99.4		8.16722	0.1743	0.5369
	8.38796	0.00138457	0.00395644	1.38457	3.95644		8.38796	0.177768	0.0199165	177.768	19.9165		8.38796	0.1461	0.1009	146.1	100.9		8.38796	0.18	0.5656
	8.6087	0.00138033	0.00397489	1.38033	3.97489		8.6087	0.177795	0.0199754	177.795	19.9754		8.6087	0.1444	0.1021	144.4	102.1		8.6087	0.1857	0.5942
	8.82943	0.00137546	0.0039916	1.37546	3.9916		8.82943	0.177795	0.0199955	177.795	19.9955		8.82943	0.1424	0.103	142.4	103		8.82943	0.1914	0.6228
	9.05017	0.00137001	0.00400668	1.37001	4.00668		9.05017	0.177768	0.0199794	177.768	19.9794		9.05017	0.1403	0.1038	140.3	103.8		9.05017	0.197	0.6512
	9.2709	0.001364	0.00402021	1.364	4.02021		9.2709	0.177718	0.0199385	177.718	19.9385		9.2709	0.1381	0.1043	138.1	104.3		9.2709	0.2027	0.6794
	9.49164	0.00135748	0.0040323	1.35748	4.0323		9.49164	0.177646	0.0198777	177.646	19.8777		9.49164	0.1357	0.1047	135.7	104.7		9.49164	0.2082	0.7071
	9.71237	0.00135048	0.00404302	1.35048	4.04302		9.71237	0.177554	0.0197968	177.554	19.7968		9.71237	0.1333	0.1049	133.3	104.9		9.71237	0.2137	0.7343
	9.93311	0.00134304	0.00405245	1.34304	4.05245		9.93311	0.177442	0.0197027	177.442	19.7027		9.93311	0.1308	0.1049	130.8	104.9		9.93311	0.2192	0.7609
	10.1538	0.0013352	0.00406065	1.3352	4.06065		10.1538	0.177312	0.0195991	177.312	19.5991		10.1538	0.1283	0.1048	128.3	104.8		10.1538	0.2246	0.7868
	10.3746	0.00132698	0.00406771	1.32698	4.06771		10.3746	0.177165	0.0194845	177.165	19.4845		10.3746	0.1258	0.1045	125.8	104.5		10.3746	0.2299	0.812
	10.5953	0.00131841	0.00407366	1.31841	4.07366		10.5953	0.177002	0.0193618	177.002	19.3618		10.5953	0.1232	0.1042	123.2	104.2		10.5953	0.2351	0.8364
	10.8161	0.00130952	0.00407858	1.30952	4.07858		10.8161	0.176823	0.0192381	176.823	19.2381		10.8161	0.1207	0.1037	120.7	103.7		10.8161	0.2403	0.86
	11.0368	0.00130033	0.00408252	1.30033	4.08252		11.0368	0.17663	0.0191082	176.63	19.1082		11.0368	0.1182	0.1031	118.2	103.1		11.0368	0.2454	0.8827
	11.2575	0.00129089	0.00408552	1.29089	4.08552		11.2575	0.176424	0.0189707	176.424	18.9707		11.2575	0.1157	0.1025	115.7	102.5		11.2575	0.2505	0.9045
	11.4783	0.00128119	0.00408763	1.28119	4.08763		11.4783	0.176204	0.018834	176.204	18.834		11.4783	0.1132	0.1018	113.2	101.8		11.4783	0.2554	0.9253
	11.699	0.00127128	0.0040889	1.27128	4.0889		11.699	0.175973	0.0186952	175.973	18.6952		11.699	0.1108	0.101	110.8	101		11.699	0.2603	0.9452
	11.9197	0.00126117	0.00408936	1.26117	4.08936		11.9197	0.175729	0.0185512	175.729	18.5512		11.9197	0.1085	0.1001	108.5	100.1		11.9197	0.265	0.9641
	12.1405	0.00125088	0.00408905	1.25088	4.08905		12.1405	0.175474	0.0184082	175.474	18.4082		12.1405	0.1062	0.0993	106.2	99.3		12.1405	0.2697	0.982
	12.3612	0.00124043	0.00408802	1.24043	4.08802		12.3612	0.175209	0.0182662	175.209	18.2662		12.3612	0.1039	0.0983	103.9	98.3		12.3612	0.2743	0.9989
	12.5819	0.00122984	0.00408629	1.22984	4.08629		12.5819	0.174933	0.0181211	174.933	18.1211		12.5819	0.1017	0.0974	101.7	97.4		12.5819	0.2788	1.0148
	12.8027	0.00121913	0.0040839	1.21913	4.0839		12.8027	0.174647	0.0179774	174.647	17.9774		12.8027	0.0996	0.0964	99.6	96.4		12.8027	0.2833	1.0297
	13.0234	0.00120831	0.00408087	1.20831	4.08087		13.0234	0.174352	0.0178348	174.352	17.8348		13.0234	0.0975	0.0954	97.5	95.4		13.0234	0.2876	1.0437
	13.2441	0.0011974	0.00407724	1.1974	4.07724		13.2441	0.174048	0.0176897	174.048	17.6897		13.2441	0.0955	0.0945	95.5	94.5		13.2441	0.2919	1.0567
	13.4649	0.00118641	0.00407304	1.18641	4.07304		13.4649	0.173735	0.0175457	173.735	17.5457		13.4649	0.0936	0.0934	93.6	93.4		13.4649	0.296	1.0687
	13.6856	0.00117536	0.00406829	1.17536	4.06829		13.6856	0.173414	0.0174037	173.414	17.4037		13.6856	0.0917	0.0924	91.7	92.4		13.6856	0.3001	1.0798
	13.9064	0.00116426	0.00406302	1.16426	4.06302		13.9064	0.173085	0.0172591	173.085	17.2591		13.9064	0.0899	0.0914	89.9	91.4		13.9064	0.3041	1.0901
	14.1271	0.00115312	0.00405724	1.15312	4.05724		14.1271	0.172748	0.0171154	172.748	17.1154		14.1271	0.0882	0.0904	88.2	90.4		14.1271	0.308	1.0994
	14.3478	0.00114196	0.00405099	1.14196	4.05099		14.3478	0.172404	0.0169769	172.404	16.9769		14.3478	0.0865	0.0894	86.5	89.4		14.3478	0.3118	1.1079
	14.5686	0.00113078	0.00404429	1.13078	4.04429		14.5686	0.172052	0.0168393	172.052	16.8393		14.5686	0.0848	0.0885	84.8	88.5		14.5686	0.3155	1.1156
	14.7893	0.00111959	0.00403716	1.11959	4.03716		14.7893	0.171694	0.0166998	171.694	16.6998		14.7893	0.0833	0.0875	83.3	87.5		14.7893	0.3191	1.1224
	15.01	0.00110841	0.00402961	1.10841	4.02961		15.01	0.171329	0.0165605	171.329	16.5605		15.01	0.0817	0.0865	81.7	86.5		15.01	0.3226	1.1285
	15.2308	0.00109724	0.00402166	1.09724	4.02166		15.2308	0.170958	0.0164234	170.958	16.4234		15.2308	0.0803	0.0856	80.3	85.6		15.2308	0.3261	1.1339
	15.4515	0.00108609	0.00401335	1.08609	4.01335		15.4515	0.17058	0.0162881	170.58	16.2881		15.4515	0.0789	0.0846	78.9	84.6		15.4515	0.3295	1.1385
	15.6722	0.00107497	0.00400467	1.07497	4.00467		15.6722	0.170197	0.0161542	170.197	16.1542		15.6722	0.0775	0.0837	77.5	83.7		15.6722	0.3327	1.1425
	15.893	0.00106389	0.00399566	1.06389	3.99566		15.893	0.169807	0.0160214	169.807	16.0214		15.893	0.0762	0.0828	76.2	82.8		15.893	0.3359	1.1458
	16.1137	0.00105284	0.00398632	1.05284	3.98632		16.1137	0.169413	0.0158898	169.413	15.8898		16.1137	0.075	0.0819	75	81.9		16.1137	0.3391	1.1485
	16.3344	0.00104185	0.00397667	1.04185	3.97667		16.3344	0.169012	0.0157594	169.012	15.7594		16.3344	0.0737	0.0811	73.7	81.1		16.3344	0.3421	1.1507
	16.5552	0.0010309	0.00396672	1.0309	3.96672		16.5552	0.168607	0.0156305	168.607	15.6305		16.5552	0.0726	0.0802	72.6	80.2		16.5552	0.3451	1.1522
	16.7759	0.00102002	0.00395649	1.02002	3.95649		16.7759	0.168197	0.0155031	168.197	15.5031		16.7759	0.0714	0.0794	71.4	79.4		16.7759	0.3479	1.1532
	16.9967	0.0010092	0.003946	1.0092	3.946		16.9967	0.167781	0.0153773	167.781	15.3773		16.9967	0.0704	0.0786	70.4	78.6		16.9967	0.3507	1.1537
	17.2174	0.000998454	0.00393525	0.998454	3.93525		17.2174	0.167362	0.0152529	167.362	15.2529		17.2174	0.0693	0.0778	69.3	77.8		17.2174	0.3535	1.1538
	17.4381	0.000987777	0.00392426	0.987777	3.92426		17.4381	0.166937	0.0151301	166.937	15.1301		17.4381	0.0683	0.077	68.3	77		17.4381	0.3561	1.1534
	17.6589	0.000977178	0.00391304	0.977178	3.91304		17.6589	0.166509	0.0150089	166.509	15.0089		17.6589	0.0673	0.0763	67.3	76.3		17.6589	0.3587	1.1525
	17.8796	0.000966658	0.0039016	0.966658	3.9016		17.8796	0.166076	0.0148891	166.076	14.8891		17.8796	0.0664	0.0755	66.4	75.5		17.8796	0.3612	1.1513
	18.1003	0.000956223	0.00388995	0.956223	3.88995		18.1003	0.165639	0.0147708	165.639	14.7708		18.1003	0.0655	0.0748	65.5	74.8		18.1003	0.3636	1.1497
	18.3211	0.000945874	0.00387811	0.945874	3.87811		18.3211	0.165199	0.014654	165.199	14.654		18.3211	0.0646	0.0741	64.6	74.1		18.3211	0.366	1.1478
	18.5418	0.000935615	0.00386608	0.935615	3.86608		18.5418	0.164754	0.0145386	164.754	14.5386		18.5418	0.0638	0.0734	63.8	73.4		18.5418	0.3683	1.1455
	18.7625	0.000925447	0.00385387	0.925447	3.85387		18.7625	0.164306	0.0144247	164.306	14.4247		18.7625	0.0629	0.0727	62.9	72.7		18.7625	0.3705	1.1429
	18.9833	0.000915373	0.00384149	0.915373	3.84149		18.9833	0.163855	0.0143123	163.855	14.3123		18.9833	0.0621	0.0721	62.1	72.1		18.9833	0.3727	1.1401
	19.204	0.000905395	0.00382895	0.905395	3.82895		19.204	0.1634	0.0142014	163.4	14.2014		19.204	0.0614	0.0715	61.4	71.5		19.204	0.3748	1.1369
	19.4247	0.000895514	0.00381626	0.895514	3.81626		19.4247	0.162942	0.014092	162.942	14.092		19.4247	0.0606	0.0708	60.6	70.8		19.4247	0.3768	1.1336
	19.6455	0.000885732	0.00380343	0.885732	3.80343		19.6455	0.162481	0.0139839	162.481	13.9839		19.6455	0.0599	0.0702	59.9	70.2		19.6455	0.3788	1.13
	19.8662	0.000876051	0.00379047	0.876051	3.79047		19.8662	0.162017	0.0138773	162.017	13.8773		19.8662	0.0592	0.0697	59.2	69.7		19.8662	0.3807	1.1262
	20.087	0.000866471	0.00377737	0.866471	3.77737		20.087	0.16155	0.0137722	161.55	13.7722		20.087	0.0586	0.0691	58.6	69.1		20.087	0.3825	1.1222
	20.3077	0.000856994	0.00376416	0.856994	3.76416		20.3077	0.161081	0.0136686	161.081	13.6686		20.3077	0.0579	0.0685	57.9	68.5		20.3077	0.3843	1.118
	20.5284	0.00084762	0.00375083	0.84762	3.75083		20.5284	0.160609	0.0135663	160.609	13.5663		20.5284	0.0573	0.068	57.3	68		20.5284	0.386	1.1137
	20.7492	0.00083835	0.00373739	0.83835	3.73739		20.7492	0.160135	0.0134654	160.135	13.4654		20.7492	0.0567	0.0675	56.7	67.5		20.7492	0.3877	1.1093
	20.9699	0.000829185	0.00372386	0.829185	3.72386		20.9699	0.159658	0.0133656	159.658	13.3656		20.9699	0.0561	0.0669	56.1	66.9		20.9699	0.3893	1.1047
	21.1906	0.000820126	0.00371023	0.820126	3.71023		21.1906	0.159179	0.0132673	159.179	13.2673		21.1906	0.0555	0.0664	55.5	66.4		21.1906	0.3908	1.1
	21.4114	0.000811171	0.00369651	0.811171	3.69651		21.4114	0.158697	0.0131704	158.697	13.1704		21.4114	0.055	0.0659	55	65.9		21.4114	0.3923	1.0952
	21.6321	0.000802323	0.0036827	0.802323	3.6827		21.6321	0.158214	0.0130749	158.214	13.0749		21.6321	0.0544	0.0655	54.4	65.5		21.6321	0.3937	1.0903
	21.8528	0.00079358	0.00366882	0.79358	3.66882		21.8528	0.157728	0.0129806	157.728	12.9806		21.8528	0.0539	0.065	53.9	65		21.8528	0.3951	1.0853
	22.0736	0.000784944	0.00365487	0.784944	3.65487		22.0736	0.157241	0.0128875	157.241	12.8875		22.0736	0.0534	0.0645	53.4	64.5		22.0736	0.3964	1.0802
	22.2943	0.000776413	0.00364085	0.776413	3.64085		22.2943	0.156753	0.0127958	156.753	12.7958		22.2943	0.0529	0.0641	52.9	64.1		22.2943	0.3977	1.0751
	22.5151	0.000767988	0.00362676	0.767988	3.62676		22.5151	0.156263	0.0127058	156.263	12.7058		22.5151	0.0524	0.0637	52.4	63.7		22.5151	0.399	1.0699
	22.7358	0.000759668	0.00361262	0.759668	3.61262		22.7358	0.155773	0.0126174	155.773	12.6174		22.7358	0.052	0.0632	52	63.2		22.7358	0.4001	1.0647
	22.9565	0.000751453	0.00359842	0.751453	3.59842		22.9565	0.15528	0.0125298	155.28	12.5298		22.9565	0.0515	0.0628	51.5	62.8		22.9565	0.4013	1.0595
	23.1773	0.000743343	0.00358417	0.743343	3.58417		23.1773	0.154787	0.0124431	154.787	12.4431		23.1773	0.0511	0.0624	51.1	62.4		23.1773	0.4024	1.0542
	23.398	0.000735337	0.00356988	0.735337	3.56988		23.398	0.154292	0.0123576	154.292	12.3576		23.398	0.0507	0.062	50.7	62		23.398	0.4034	1.0489
	23.6187	0.000727434	0.00355554	0.727434	3.55554		23.6187	0.153795	0.0122736	153.795	12.2736		23.6187	0.0502	0.0616	50.2	61.6		23.6187	0.4044	1.0436
	23.8395	0.000719635	0.00354117	0.719635	3.54117		23.8395	0.153297	0.0121911	153.297	12.1911		23.8395	0.0498	0.0612	49.8	61.2		23.8395	0.4053	1.0383
	24.0602	0.000711938	0.00352676	0.711938	3.52676		24.0602	0.152797	0.0121093	152.797	12.1093		24.0602	0.0494	0.0609	49.4	60.9		24.0602	0.4062	1.033
	24.2809	0.000704343	0.00351231	0.704343	3.51231		24.2809	0.152296	0.012028	152.296	12.028		24.2809	0.049	0.0605	49	60.5		24.2809	0.4071	1.0276
	24.5017	0.000696849	0.00349784	0.696849	3.49784		24.5017	0.151795	0.0119474	151.795	11.9474		24.5017	0.0487	0.0601	48.7	60.1		24.5017	0.4079	1.0223
	24.7224	0.000689456	0.00348335	0.689456	3.48335		24.7224	0.151294	0.0118677	151.294	11.8677		24.7224	0.0483	0.0598	48.3	59.8		24.7224	0.4087	1.017
	24.9431	0.000682162	0.00346883	0.682162	3.46883		24.9431	0.150794	0.0117889	150.794	11.7889		24.9431	0.0479	0.0594	47.9	59.4		24.9431	0.4094	1.0117
	25.1639	0.000674966	0.00345429	0.674966	3.45429		25.1639	0.150294	0.0117113	150.294	11.7113		25.1639	0.0476	0.0591	47.6	59.1		25.1639	0.4101	1.0065
	25.3846	0.000667869	0.00343973	0.667869	3.43973		25.3846	0.149791	0.0116351	149.791	11.6351		25.3846	0.0472	0.0588	47.2	58.8		25.3846	0.4108	1.0012
	25.6054	0.000660868	0.00342516	0.660868	3.42516		25.6054	0.149289	0.0115604	149.289	11.5604		25.6054	0.0469	0.0584	46.9	58.4		25.6054	0.4114	0.996
	25.8261	0.000653964	0.00341057	0.653964	3.41057		25.8261	0.148786	0.0114868	148.786	11.4868		25.8261	0.0466	0.0581	46.6	58.1		25.8261	0.412	0.9908
	26.0468	0.000647154	0.00339598	0.647154	3.39598		26.0468	0.148284	0.0114145	148.284	11.4145		26.0468	0.0463	0.0578	46.3	57.8		26.0468	0.4125	0.9857
	26.2676	0.000640439	0.00338137	0.640439	3.38137		26.2676	0.147781	0.0113433	147.781	11.3433		26.2676	0.0459	0.0575	45.9	57.5		26.2676	0.413	0.9806
	26.4883	0.000633817	0.00336677	0.633817	3.36677		26.4883	0.147278	0.0112729	147.278	11.2729		26.4883	0.0456	0.0572	45.6	57.2		26.4883	0.4135	0.9755
	26.709	0.000627287	0.00335216	0.627287	3.35216		26.709	0.146775	0.0112033	146.775	11.2033		26.709	0.0453	0.0569	45.3	56.9		26.709	0.4139	0.9704
	26.9298	0.000620849	0.00333754	0.620849	3.33754		26.9298	0.146272	0.0111346	146.272	11.1346		26.9298	0.045	0.0566	45	56.6		26.9298	0.4143	0.9654
	27.1505	0.000614501	0.00332293	0.614501	3.32293		27.1505	0.14577	0.0110665	145.77	11.0665		27.1505	0.0448	0.0563	44.8	56.3		27.1505	0.4147	0.9605
	27.3712	0.000608242	0.00330832	0.608242	3.30832		27.3712	0.145268	0.0109993	145.268	10.9993		27.3712	0.0445	0.0561	44.5	56.1		27.3712	0.415	0.9556
	27.592	0.000602071	0.00329372	0.602071	3.29372		27.592	0.144766	0.0109329	144.766	10.9329		27.592	0.0442	0.0558	44.2	55.8		27.592	0.4153	0.9507
	27.8127	0.000595987	0.00327912	0.595987	3.27912		27.8127	0.144265	0.0108675	144.265	10.8675		27.8127	0.0439	0.0555	43.9	55.5		27.8127	0.4156	0.9459
	28.0334	0.000589989	0.00326452	0.589989	3.26452		28.0334	0.143764	0.0108027	143.764	10.8027		28.0334	0.0437	0.0553	43.7	55.3		28.0334	0.4158	0.9411
	28.2542	0.000584076	0.00324994	0.584076	3.24994		28.2542	0.143264	0.0107383	143.264	10.7383		28.2542	0.0434	0.055	43.4	55		28.2542	0.416	0.9363
	28.4749	0.000578248	0.00323537	0.578248	3.23537		28.4749	0.142764	0.0106746	142.764	10.6746		28.4749	0.0431	0.0547	43.1	54.7		28.4749	0.4162	0.9317
	28.6957	0.000572502	0.0032208	0.572502	3.2208		28.6957	0.142265	0.010612	142.265	10.612		28.6957	0.0429	0.0545	42.9	54.5		28.6957	0.4164	0.927
	28.9164	0.000566838	0.00320626	0.566838	3.20626		28.9164	0.141767	0.0105506	141.767	10.5506		28.9164	0.0426	0.0542	42.6	54.2		28.9164	0.4165	0.9224
	29.1371	0.000561255	0.00319172	0.561255	3.19172		29.1371	0.14127	0.0104896	141.27	10.4896		29.1371	0.0424	0.054	42.4	54		29.1371	0.4166	0.9179
	29.3579	0.000555752	0.0031772	0.555752	3.1772		29.3579	0.140773	0.0104291	140.773	10.4291		29.3579	0.0422	0.0537	42.2	53.7		29.3579	0.4166	0.9134
	29.5786	0.000550328	0.0031627	0.550328	3.1627		29.5786	0.140278	0.0103691	140.278	10.3691		29.5786	0.0419	0.0535	41.9	53.5		29.5786	0.4167	0.909
	29.7993	0.000544981	0.00314822	0.544981	3.14822		29.7993	0.139783	0.0103104	139.783	10.3104		29.7993	0.0417	0.0533	41.7	53.3		29.7993	0.4167	0.9046
	30.0201	0.000539711	0.00313375	0.539711	3.13375		30.0201	0.13929	0.0102529	139.29	10.2529		30.0201	0.0415	0.053	41.5	53		30.0201	0.4167	0.9002
	30.2408	0.000534517	0.00311931	0.534517	3.11931		30.2408	0.138798	0.0101966	138.798	10.1966		30.2408	0.0413	0.0528	41.3	52.8		30.2408	0.4166	0.896
	30.4615	0.000529397	0.00310488	0.529397	3.10488		30.4615	0.138306	0.0101416	138.306	10.1416		30.4615	0.041	0.0526	41	52.6		30.4615	0.4166	0.8917
	30.6823	0.000524351	0.00309048	0.524351	3.09048		30.6823	0.137817	0.0100878	137.817	10.0878		30.6823	0.0408	0.0523	40.8	52.3		30.6823	0.4165	0.8875
	30.903	0.000519377	0.0030761	0.519377	3.0761		30.903	0.137328	0.0100334	137.328	10.0334		30.903	0.0406	0.0521	40.6	52.1		30.903	0.4164	0.8834
	31.1237	0.000514475	0.00306175	0.514475	3.06175		31.1237	0.136841	0.00997809	136.841	9.97809		31.1237	0.0404	0.0519	40.4	51.9		31.1237	0.4162	0.8793
	31.3445	0.000509643	0.00304742	0.509643	3.04742		31.3445	0.136355	0.00992319	136.355	9.92319		31.3445	0.0402	0.0517	40.2	51.7		31.3445	0.4161	0.8753
	31.5652	0.000504881	0.00303311	0.504881	3.03311		31.5652	0.13587	0.00987005	135.87	9.87005		31.5652	0.04	0.0515	40	51.5		31.5652	0.4159	0.8713
	31.786	0.000500188	0.00301883	0.500188	3.01883		31.786	0.135387	0.00981905	135.387	9.81905		31.786	0.0398	0.0513	39.8	51.3		31.786	0.4157	0.8673
	32.0067	0.000495562	0.00300458	0.495562	3.00458		32.0067	0.134906	0.00976887	134.906	9.76887		32.0067	0.0396	0.051	39.6	51		32.0067	0.4155	0.8634
	32.2274	0.000491002	0.00299036	0.491002	2.99036		32.2274	0.134426	0.0097187	134.426	9.7187		32.2274	0.0394	0.0508	39.4	50.8		32.2274	0.4152	0.8595
	32.4482	0.000486508	0.00297616	0.486508	2.97616		32.4482	0.133947	0.00966639	133.947	9.66639		32.4482	0.0392	0.0506	39.2	50.6		32.4482	0.415	0.8557
	32.6689	0.000482079	0.00296199	0.482079	2.96199		32.6689	0.133471	0.00961295	133.471	9.61295		32.6689	0.039	0.0504	39	50.4		32.6689	0.4147	0.852
	32.8896	0.000477713	0.00294785	0.477713	2.94785		32.8896	0.132996	0.00956197	132.996	9.56197		32.8896	0.0389	0.0502	38.9	50.2		32.8896	0.4144	0.8482
	33.1104	0.000473411	0.00293375	0.473411	2.93375		33.1104	0.132522	0.00951246	132.522	9.51246		33.1104	0.0387	0.05	38.7	50		33.1104	0.4141	0.8446
	33.3311	0.000469169	0.00291967	0.469169	2.91967		33.3311	0.132051	0.00946528	132.051	9.46528		33.3311	0.0385	0.0498	38.5	49.8		33.3311	0.4137	0.8409
	33.5518	0.000464989	0.00290562	0.464989	2.90562		33.5518	0.131581	0.00941832	131.581	9.41832		33.5518	0.0383	0.0496	38.3	49.6		33.5518	0.4134	0.8373
	33.7726	0.000460869	0.00289161	0.460869	2.89161		33.7726	0.131113	0.00937116	131.113	9.37116		33.7726	0.0382	0.0494	38.2	49.4		33.7726	0.413	0.8338
	33.9933	0.000456808	0.00287762	0.456808	2.87762		33.9933	0.130647	0.00932472	130.647	9.32472		33.9933	0.038	0.0493	38	49.3		33.9933	0.4126	0.8303
	34.214	0.000452805	0.00286367	0.452805	2.86367		34.214	0.130183	0.00927913	130.183	9.27913		34.214	0.0378	0.0491	37.8	49.1		34.214	0.4122	0.8268
	34.4348	0.00044886	0.00284976	0.44886	2.84976		34.4348	0.129721	0.00923507	129.721	9.23507		34.4348	0.0376	0.0489	37.6	48.9		34.4348	0.4118	0.8234
	34.6555	0.000444971	0.00283587	0.444971	2.83587		34.6555	0.129261	0.00919014	129.261	9.19014		34.6555	0.0375	0.0487	37.5	48.7		34.6555	0.4114	0.82
	34.8763	0.000441138	0.00282202	0.441138	2.82202		34.8763	0.128803	0.00914407	128.803	9.14407		34.8763	0.0373	0.0485	37.3	48.5		34.8763	0.4109	0.8166
	35.097	0.000437359	0.00280821	0.437359	2.80821		35.097	0.128346	0.00910021	128.346	9.10021		35.097	0.0372	0.0483	37.2	48.3		35.097	0.4104	0.8133
	35.3177	0.000433634	0.00279443	0.433634	2.79443		35.3177	0.127892	0.00905807	127.892	9.05807		35.3177	0.037	0.0481	37	48.1		35.3177	0.4099	0.81
	35.5385	0.000429963	0.00278068	0.429963	2.78068		35.5385	0.12744	0.00901467	127.44	9.01467		35.5385	0.0369	0.048	36.9	48		35.5385	0.4094	0.8068
	35.7592	0.000426344	0.00276697	0.426344	2.76697		35.7592	0.12699	0.00897107	126.99	8.97107		35.7592	0.0367	0.0478	36.7	47.8		35.7592	0.4089	0.8036
	35.9799	0.000422776	0.0027533	0.422776	2.7533		35.9799	0.126543	0.00892829	126.543	8.92829		35.9799	0.0365	0.0476	36.5	47.6		35.9799	0.4084	0.8004
	36.2007	0.000419259	0.00273966	0.419259	2.73966		36.2007	0.126097	0.00888646	126.097	8.88646		36.2007	0.0364	0.0474	36.4	47.4		36.2007	0.4079	0.7973
	36.4214	0.000415792	0.00272605	0.415792	2.72605		36.4214	0.125654	0.00884526	125.654	8.84526		36.4214	0.0362	0.0473	36.2	47.3		36.4214	0.4073	0.7942
	36.6421	0.000412374	0.00271249	0.412374	2.71249		36.6421	0.125212	0.00880461	125.212	8.80461		36.6421	0.0361	0.0471	36.1	47.1		36.6421	0.4067	0.7911
	36.8629	0.000409005	0.00269896	0.409005	2.69896		36.8629	0.124774	0.00876407	124.774	8.76407		36.8629	0.036	0.0469	36	46.9		36.8629	0.4062	0.7881
	37.0836	0.000405683	0.00268547	0.405683	2.68547		37.0836	0.124337	0.00872399	124.337	8.72399		37.0836	0.0358	0.0467	35.8	46.7		37.0836	0.4056	0.7851
	37.3043	0.000402408	0.00267201	0.402408	2.67201		37.3043	0.123903	0.00868405	123.903	8.68405		37.3043	0.0357	0.0466	35.7	46.6		37.3043	0.405	0.7821
	37.5251	0.00039918	0.00265859	0.39918	2.65859		37.5251	0.123471	0.00864458	123.471	8.64458		37.5251	0.0355	0.0464	35.5	46.4		37.5251	0.4044	0.7791
	37.7458	0.000395997	0.00264521	0.395997	2.64521		37.7458	0.123041	0.00860554	123.041	8.60554		37.7458	0.0354	0.0462	35.4	46.2		37.7458	0.4037	0.7762
	37.9666	0.000392859	0.00263187	0.392859	2.63187		37.9666	0.122613	0.00856693	122.613	8.56693		37.9666	0.0353	0.0461	35.3	46.1		37.9666	0.4031	0.7733
	38.1873	0.000389765	0.00261857	0.389765	2.61857		38.1873	0.122189	0.00852876	122.189	8.52876		38.1873	0.0351	0.0459	35.1	45.9		38.1873	0.4025	0.7705
	38.408	0.000386714	0.0026053	0.386714	2.6053		38.408	0.121766	0.00849093	121.766	8.49093		38.408	0.035	0.0457	35	45.7		38.408	0.4018	0.7676
	38.6288	0.000383707	0.00259208	0.383707	2.59208		38.6288	0.121346	0.00845351	121.346	8.45351		38.6288	0.0349	0.0456	34.9	45.6		38.6288	0.4012	0.7648
	38.8495	0.000380741	0.00257889	0.380741	2.57889		38.8495	0.120928	0.00841652	120.928	8.41652		38.8495	0.0347	0.0454	34.7	45.4		38.8495	0.4005	0.762
	39.0702	0.000377817	0.00256574	0.377817	2.56574		39.0702	0.120513	0.00837997	120.513	8.37997		39.0702	0.0346	0.0452	34.6	45.2		39.0702	0.3998	0.7593
	39.291	0.000374934	0.00255263	0.374934	2.55263		39.291	0.1201	0.00834369	120.1	8.34369		39.291	0.0345	0.0451	34.5	45.1		39.291	0.3991	0.7565
	39.5117	0.000372091	0.00253956	0.372091	2.53956		39.5117	0.119689	0.00830777	119.689	8.30777		39.5117	0.0344	0.0449	34.4	44.9		39.5117	0.3984	0.7538
	39.7324	0.000369287	0.00252653	0.369287	2.52653		39.7324	0.119281	0.00827221	119.281	8.27221		39.7324	0.0342	0.0447	34.2	44.7		39.7324	0.3977	0.7511
	39.9532	0.000366522	0.00251354	0.366522	2.51354		39.9532	0.118875	0.00823699	118.875	8.23699		39.9532	0.0341	0.0446	34.1	44.6		39.9532	0.397	0.7485
	40.1739	0.000363796	0.00250059	0.363796	2.50059		40.1739	0.118472	0.00820211	118.472	8.20211		40.1739	0.034	0.0444	34	44.4		40.1739	0.3963	0.7458
	40.3946	0.000361107	0.00248768	0.361107	2.48768		40.3946	0.118071	0.00816756	118.071	8.16756		40.3946	0.0339	0.0443	33.9	44.3		40.3946	0.3955	0.7432
	40.6154	0.000358456	0.00247481	0.358456	2.47481		40.6154	0.117673	0.00813333	117.673	8.13333		40.6154	0.0337	0.0441	33.7	44.1		40.6154	0.3948	0.7406
	40.8361	0.000355841	0.00246198	0.355841	2.46198		40.8361	0.117277	0.00809943	117.277	8.09943		40.8361	0.0336	0.044	33.6	44		40.8361	0.3941	0.7381
	41.0569	0.000353262	0.00244919	0.353262	2.44919		41.0569	0.116883	0.00806584	116.883	8.06584		41.0569	0.0335	0.0438	33.5	43.8		41.0569	0.3933	0.7355
	41.2776	0.000350719	0.00243644	0.350719	2.43644		41.2776	0.116492	0.00803256	116.492	8.03256		41.2776	0.0334	0.0436	33.4	43.6		41.2776	0.3925	0.733
	41.4983	0.00034821	0.00242373	0.34821	2.42373		41.4983	0.116103	0.00799959	116.103	7.99959		41.4983	0.0333	0.0435	33.3	43.5		41.4983	0.3918	0.7304
	41.7191	0.000345736	0.00241106	0.345736	2.41106		41.7191	0.115717	0.00796692	115.717	7.96692		41.7191	0.0332	0.0433	33.2	43.3		41.7191	0.391	0.7279
	41.9398	0.000343296	0.00239843	0.343296	2.39843		41.9398	0.115333	0.00793456	115.333	7.93456		41.9398	0.033	0.0432	33	43.2		41.9398	0.3902	0.7255
	42.1605	0.000340889	0.00238585	0.340889	2.38585		42.1605	0.114952	0.00790251	114.952	7.90251		42.1605	0.0329	0.043	32.9	43		42.1605	0.3895	0.723
	42.3813	0.000338514	0.0023733	0.338514	2.3733		42.3813	0.114573	0.00787075	114.573	7.87075		42.3813	0.0328	0.0429	32.8	42.9		42.3813	0.3887	0.7206
	42.602	0.000336173	0.00236079	0.336173	2.36079		42.602	0.114197	0.00783928	114.197	7.83928		42.602	0.0327	0.0427	32.7	42.7		42.602	0.3879	0.7181
	42.8227	0.000333863	0.00234833	0.333863	2.34833		42.8227	0.113823	0.00780811	113.823	7.80811		42.8227	0.0326	0.0426	32.6	42.6		42.8227	0.3871	0.7157
	43.0435	0.000331584	0.00233591	0.331584	2.33591		43.0435	0.113452	0.00777721	113.452	7.77721		43.0435	0.0325	0.0424	32.5	42.4		43.0435	0.3863	0.7133
	43.2642	0.000329337	0.00232353	0.329337	2.32353		43.2642	0.113083	0.0077466	113.083	7.7466		43.2642	0.0324	0.0423	32.4	42.3		43.2642	0.3855	0.711
	43.4849	0.000327119	0.00231119	0.327119	2.31119		43.4849	0.112717	0.00771625	112.717	7.71625		43.4849	0.0323	0.0421	32.3	42.1		43.4849	0.3847	0.7086
	43.7057	0.000324932	0.00229889	0.324932	2.29889		43.7057	0.112354	0.00768617	112.354	7.68617		43.7057	0.0322	0.042	32.2	42		43.7057	0.3839	0.7062
	43.9264	0.000322774	0.00228663	0.322774	2.28663		43.9264	0.111994	0.00765635	111.994	7.65635		43.9264	0.0321	0.0418	32.1	41.8		43.9264	0.3831	0.7039
	44.1472	0.000320645	0.00227441	0.320645	2.27441		44.1472	0.111636	0.00762678	111.636	7.62678		44.1472	0.032	0.0417	32	41.7		44.1472	0.3822	0.7016
	44.3679	0.000318545	0.00226224	0.318545	2.26224		44.3679	0.111281	0.00759748	111.281	7.59748		44.3679	0.0319	0.0415	31.9	41.5		44.3679	0.3814	0.6993
	44.5886	0.000316474	0.00225011	0.316474	2.25011		44.5886	0.110928	0.00756842	110.928	7.56842		44.5886	0.0318	0.0414	31.8	41.4		44.5886	0.3806	0.697
	44.8094	0.00031443	0.00223802	0.31443	2.23802		44.8094	0.110578	0.00753962	110.578	7.53962		44.8094	0.0317	0.0412	31.7	41.2		44.8094	0.3798	0.6947
	45.0301	0.000312413	0.00222597	0.312413	2.22597		45.0301	0.110231	0.00751108	110.231	7.51108		45.0301	0.0316	0.0411	31.6	41.1		45.0301	0.3789	0.6924
	45.2508	0.000310423	0.00221396	0.310423	2.21396		45.2508	0.109887	0.00748279	109.887	7.48279		45.2508	0.0315	0.0409	31.5	40.9		45.2508	0.3781	0.6902
	45.4716	0.00030846	0.002202	0.30846	2.202		45.4716	0.109545	0.00745474	109.545	7.45474		45.4716	0.0314	0.0408	31.4	40.8		45.4716	0.3773	0.688
	45.6923	0.000306523	0.00219007	0.306523	2.19007		45.6923	0.109206	0.00742694	109.206	7.42694		45.6923	0.0313	0.0406	31.3	40.6		45.6923	0.3764	0.6857
	45.913	0.000304611	0.00217819	0.304611	2.17819		45.913	0.10887	0.00739937	108.87	7.39937		45.913	0.0312	0.0405	31.2	40.5		45.913	0.3756	0.6835
	46.1338	0.000302726	0.00216635	0.302726	2.16635		46.1338	0.108536	0.00737202	108.536	7.37202		46.1338	0.0311	0.0404	31.1	40.4		46.1338	0.3747	0.6813
	46.3545	0.000300865	0.00215456	0.300865	2.15456		46.3545	0.108198	0.0073449	108.198	7.3449		46.3545	0.031	0.0402	31	40.2		46.3545	0.3739	0.6791
	46.5753	0.000299029	0.0021428	0.299029	2.1428		46.5753	0.107866	0.007318	107.866	7.318		46.5753	0.0309	0.0401	30.9	40.1		46.5753	0.373	0.6769
	46.796	0.000297217	0.00213109	0.297217	2.13109		46.796	0.107538	0.00729132	107.538	7.29132		46.796	0.0308	0.0399	30.8	39.9		46.796	0.3722	0.6747
	47.0167	0.000295429	0.00211942	0.295429	2.11942		47.0167	0.107212	0.00726485	107.212	7.26485		47.0167	0.0307	0.0398	30.7	39.8		47.0167	0.3713	0.6726
	47.2375	0.000293664	0.00210779	0.293664	2.10779		47.2375	0.106889	0.00723859	106.889	7.23859		47.2375	0.0306	0.0396	30.6	39.6		47.2375	0.3705	0.6704
	47.4582	0.000291923	0.0020962	0.291923	2.0962		47.4582	0.106568	0.00721255	106.568	7.21255		47.4582	0.0305	0.0395	30.5	39.5		47.4582	0.3696	0.6683
	47.6789	0.000290204	0.00208466	0.290204	2.08466		47.6789	0.10625	0.00718674	106.25	7.18674		47.6789	0.0305	0.0394	30.5	39.4		47.6789	0.3688	0.6661
	47.8997	0.000288507	0.00207316	0.288507	2.07316		47.8997	0.105934	0.00716115	105.934	7.16115		47.8997	0.0304	0.0392	30.4	39.2		47.8997	0.3679	0.664
	48.1204	0.000286833	0.0020617	0.286833	2.0617		48.1204	0.10562	0.00713577	105.62	7.13577		48.1204	0.0303	0.0391	30.3	39.1		48.1204	0.3671	0.6619
	48.3411	0.00028518	0.00205028	0.28518	2.05028		48.3411	0.105309	0.00711061	105.309	7.11061		48.3411	0.0302	0.0389	30.2	38.9		48.3411	0.3662	0.6598
	48.5619	0.000283549	0.00203891	0.283549	2.03891		48.5619	0.105	0.00708566	105	7.08566		48.5619	0.0301	0.0388	30.1	38.8		48.5619	0.3654	0.6577
	48.7826	0.000281939	0.00202758	0.281939	2.02758		48.7826	0.104694	0.00706091	104.694	7.06091		48.7826	0.03	0.0387	30	38.7		48.7826	0.3645	0.6556
	49.0033	0.00028035	0.00201629	0.28035	2.01629		49.0033	0.10439	0.00703634	104.39	7.03634		49.0033	0.0299	0.0385	29.9	38.5		49.0033	0.3637	0.6535
	49.2241	0.000278782	0.00200504	0.278782	2.00504		49.2241	0.104089	0.00701194	104.089	7.01194		49.2241	0.0298	0.0384	29.8	38.4		49.2241	0.3628	0.6514
	49.4448	0.000277234	0.00199383	0.277234	1.99383		49.4448	0.10379	0.00698772	103.79	6.98772		49.4448	0.0298	0.0382	29.8	38.2		49.4448	0.362	0.6494
	49.6656	0.000275706	0.00198267	0.275706	1.98267		49.6656	0.103493	0.00696367	103.493	6.96367		49.6656	0.0297	0.0381	29.7	38.1		49.6656	0.3611	0.6473
	49.8863	0.000274197	0.00197155	0.274197	1.97155		49.8863	0.103199	0.0069398	103.199	6.9398		49.8863	0.0296	0.038	29.6	38		49.8863	0.3603	0.6452
	50.107	0.000272708	0.00196047	0.272708	1.96047		50.107	0.102907	0.00691609	102.907	6.91609		50.107	0.0295	0.0378	29.5	37.8		50.107	0.3594	0.6432
	50.3278	0.000271238	0.00194944	0.271238	1.94944		50.3278	0.102617	0.00689258	102.617	6.89258		50.3278	0.0294	0.0377	29.4	37.7		50.3278	0.3585	0.6412
	50.5485	0.000269786	0.00193844	0.269786	1.93844		50.5485	0.102329	0.00686931	102.329	6.86931		50.5485	0.0293	0.0375	29.3	37.5		50.5485	0.3577	0.6391
	50.7692	0.000268354	0.00192749	0.268354	1.92749		50.7692	0.102044	0.00684623	102.044	6.84623		50.7692	0.0293	0.0374	29.3	37.4		50.7692	0.3568	0.6371
	50.99	0.000266941	0.00191659	0.266941	1.91659		50.99	0.101762	0.00682335	101.762	6.82335		50.99	0.0292	0.0373	29.2	37.3		50.99	0.356	0.6351
	51.2107	0.000265545	0.00190572	0.265545	1.90572		51.2107	0.101481	0.00680068	101.481	6.80068		51.2107	0.0291	0.0371	29.1	37.1		51.2107	0.3551	0.6331
	51.4314	0.000264167	0.0018949	0.264167	1.8949		51.4314	0.101203	0.0067782	101.203	6.7782		51.4314	0.029	0.037	29	37		51.4314	0.3543	0.6311
	51.6522	0.000262807	0.00188412	0.262807	1.88412		51.6522	0.100927	0.00675593	100.927	6.75593		51.6522	0.029	0.0369	29	36.9		51.6522	0.3535	0.6291
	51.8729	0.000261465	0.00187338	0.261465	1.87338		51.8729	0.100654	0.00673369	100.654	6.73369		51.8729	0.0289	0.0367	28.9	36.7		51.8729	0.3526	0.6271
	52.0936	0.000260139	0.00186269	0.260139	1.86269		52.0936	0.100383	0.00671159	100.383	6.71159		52.0936	0.0288	0.0366	28.8	36.6		52.0936	0.3518	0.6251
	52.3144	0.000258831	0.00185203	0.258831	1.85203		52.3144	0.100114	0.00668961	100.114	6.68961		52.3144	0.0287	0.0365	28.7	36.5		52.3144	0.3509	0.6231
	52.5351	0.000257539	0.00184142	0.257539	1.84142		52.5351	0.0998469	0.00666774	99.8469	6.66774		52.5351	0.0286	0.0363	28.6	36.3		52.5351	0.3501	0.6211
	52.7559	0.000256264	0.00183085	0.256264	1.83085		52.7559	0.0995824	0.00664599	99.5824	6.64599		52.7559	0.0286	0.0362	28.6	36.2		52.7559	0.3492	0.6191
	52.9766	0.000255005	0.00182033	0.255005	1.82033		52.9766	0.0993201	0.00662433	99.3201	6.62433		52.9766	0.0285	0.036	28.5	36		52.9766	0.3484	0.6172
	53.1973	0.000253762	0.00180985	0.253762	1.80985		53.1973	0.09906	0.00660297	99.06	6.60297		53.1973	0.0284	0.0359	28.4	35.9		53.1973	0.3476	0.6152
	53.4181	0.000252534	0.0017994	0.252534	1.7994		53.4181	0.0988022	0.00658189	98.8022	6.58189		53.4181	0.0283	0.0358	28.3	35.8		53.4181	0.3467	0.6133
	53.6388	0.000251322	0.00178901	0.251322	1.78901		53.6388	0.0985465	0.00656103	98.5465	6.56103		53.6388	0.0283	0.0356	28.3	35.6		53.6388	0.3459	0.6113
	53.8595	0.000250126	0.00177865	0.250126	1.77865		53.8595	0.098293	0.00654041	98.293	6.54041		53.8595	0.0282	0.0355	28.2	35.5		53.8595	0.3451	0.6094
	54.0803	0.000248944	0.00176834	0.248944	1.76834		54.0803	0.0980416	0.00652003	98.0416	6.52003		54.0803	0.0281	0.0354	28.1	35.4		54.0803	0.3442	0.6074
	54.301	0.000247777	0.00175807	0.247777	1.75807		54.301	0.0977923	0.00649991	97.7923	6.49991		54.301	0.0281	0.0352	28.1	35.2		54.301	0.3434	0.6055
	54.5217	0.000246625	0.00174784	0.246625	1.74784		54.5217	0.0975451	0.00647994	97.5451	6.47994		54.5217	0.028	0.0351	28	35.1		54.5217	0.3426	0.6035
	54.7425	0.000245487	0.00173765	0.245487	1.73765		54.7425	0.0973001	0.00645987	97.3001	6.45987		54.7425	0.0279	0.035	27.9	35		54.7425	0.3418	0.6016
	54.9632	0.000244363	0.00172751	0.244363	1.72751		54.9632	0.0970571	0.00643989	97.0571	6.43989		54.9632	0.0278	0.0348	27.8	34.8		54.9632	0.341	0.5997
	55.1839	0.000243253	0.00171741	0.243253	1.71741		55.1839	0.0968162	0.00641998	96.8162	6.41998		55.1839	0.0278	0.0347	27.8	34.7		55.1839	0.3401	0.5978
	55.4047	0.000242157	0.00170735	0.242157	1.70735		55.4047	0.0965774	0.00640013	96.5774	6.40013		55.4047	0.0277	0.0346	27.7	34.6		55.4047	0.3393	0.5959
	55.6254	0.000241075	0.00169733	0.241075	1.69733		55.6254	0.0963407	0.00638033	96.3407	6.38033		55.6254	0.0276	0.0345	27.6	34.5		55.6254	0.3385	0.594
	55.8462	0.000240006	0.00168735	0.240006	1.68735		55.8462	0.096106	0.00636055	96.106	6.36055		55.8462	0.0276	0.0343	27.6	34.3		55.8462	0.3377	0.592
	56.0669	0.00023895	0.00167742	0.23895	1.67742		56.0669	0.0958733	0.00634115	95.8733	6.34115		56.0669	0.0275	0.0342	27.5	34.2		56.0669	0.3369	0.5901
	56.2876	0.000237907	0.00166753	0.237907	1.66753		56.2876	0.0956426	0.00632195	95.6426	6.32195		56.2876	0.0274	0.0341	27.4	34.1		56.2876	0.3361	0.5883
	56.5084	0.000236877	0.00165768	0.236877	1.65768		56.5084	0.0954139	0.00630292	95.4139	6.30292		56.5084	0.0274	0.0339	27.4	33.9		56.5084	0.3353	0.5864
	56.7291	0.00023586	0.00164788	0.23586	1.64788		56.7291	0.0951872	0.00628408	95.1872	6.28408		56.7291	0.0273	0.0338	27.3	33.8		56.7291	0.3345	0.5845
	56.9498	0.000234855	0.00163811	0.234855	1.63811		56.9498	0.0949624	0.00626543	94.9624	6.26543		56.9498	0.0272	0.0337	27.2	33.7		56.9498	0.3337	0.5826
	57.1706	0.000233863	0.00162839	0.233863	1.62839		57.1706	0.0947397	0.00624699	94.7397	6.24699		57.1706	0.0272	0.0335	27.2	33.5		57.1706	0.3329	0.5807
	57.3913	0.000232882	0.00161871	0.232882	1.61871		57.3913	0.0945188	0.00622858	94.5188	6.22858		57.3913	0.0271	0.0334	27.1	33.4		57.3913	0.3321	0.5788
	57.612	0.000231914	0.00160907	0.231914	1.60907		57.612	0.0942999	0.00621014	94.2999	6.21014		57.612	0.027	0.0333	27	33.3		57.612	0.3313	0.577
	57.8328	0.000230957	0.00159948	0.230957	1.59948		57.8328	0.0940829	0.00619177	94.0829	6.19177		57.8328	0.027	0.0332	27	33.2		57.8328	0.3306	0.5751
	58.0535	0.000230012	0.00158992	0.230012	1.58992		58.0535	0.0938678	0.00617345	93.8678	6.17345		58.0535	0.0269	0.033	26.9	33		58.0535	0.3298	0.5732
	58.2742	0.000229079	0.00158041	0.229079	1.58041		58.2742	0.0936545	0.00615517	93.6545	6.15517		58.2742	0.0268	0.0329	26.8	32.9		58.2742	0.329	0.5714
	58.495	0.000228157	0.00157094	0.228157	1.57094		58.495	0.0934431	0.00613691	93.4431	6.13691		58.495	0.0268	0.0328	26.8	32.8		58.495	0.3282	0.5695
	58.7157	0.000227246	0.00156151	0.227246	1.56151		58.7157	0.0932336	0.00611873	93.2336	6.11873		58.7157	0.0267	0.0326	26.7	32.6		58.7157	0.3275	0.5676
	58.9365	0.000226346	0.00155212	0.226346	1.55212		58.9365	0.0930259	0.00610094	93.0259	6.10094		58.9365	0.0266	0.0325	26.6	32.5		58.9365	0.3267	0.5658
	59.1572	0.000225457	0.00154278	0.225457	1.54278		59.1572	0.0928201	0.00608332	92.8201	6.08332		59.1572	0.0266	0.0324	26.6	32.4		59.1572	0.3259	0.5639
	59.3779	0.000224578	0.00153348	0.224578	1.53348		59.3779	0.092616	0.00606589	92.616	6.06589		59.3779	0.0265	0.0323	26.5	32.3		59.3779	0.3252	0.5621
	59.5987	0.00022371	0.00152421	0.22371	1.52421		59.5987	0.0924138	0.00604866	92.4138	6.04866		59.5987	0.0265	0.0321	26.5	32.1		59.5987	0.3244	0.5603
	59.8194	0.000222853	0.001515	0.222853	1.515		59.8194	0.0922133	0.00603164	92.2133	6.03164		59.8194	0.0264	0.032	26.4	32		59.8194	0.3237	0.5584
	60.0401	0.000222006	0.00150582	0.222006	1.50582		60.0401	0.0920146	0.00601485	92.0146	6.01485		60.0401	0.0263	0.0319	26.3	31.9		60.0401	0.3229	0.5566
	60.2609	0.000221169	0.00149668	0.221169	1.49668		60.2609	0.0918176	0.00599796	91.8176	5.99796		60.2609	0.0263	0.0318	26.3	31.8		60.2609	0.3222	0.5548
	60.4816	0.000220342	0.00148758	0.220342	1.48758		60.4816	0.0916224	0.00598106	91.6224	5.98106		60.4816	0.0262	0.0316	26.2	31.6		60.4816	0.3214	0.5529
	60.7023	0.000219524	0.00147853	0.219524	1.47853		60.7023	0.0914289	0.00596421	91.4289	5.96421		60.7023	0.0262	0.0315	26.2	31.5		60.7023	0.3207	0.5511
	60.9231	0.000218717	0.00146952	0.218717	1.46952		60.9231	0.0912372	0.00594739	91.2372	5.94739		60.9231	0.0261	0.0314	26.1	31.4		60.9231	0.32	0.5493
	61.1438	0.000217919	0.00146055	0.217919	1.46055		61.1438	0.0910471	0.00593059	91.0471	5.93059		61.1438	0.026	0.0313	26	31.3		61.1438	0.3192	0.5475
	61.3645	0.00021713	0.00145162	0.21713	1.45162		61.3645	0.0908587	0.0059138	90.8587	5.9138		61.3645	0.026	0.0311	26	31.1		61.3645	0.3185	0.5457
	61.5853	0.000216351	0.00144273	0.216351	1.44273		61.5853	0.090672	0.00589709	90.672	5.89709		61.5853	0.0259	0.031	25.9	31		61.5853	0.3178	0.5439
	61.806	0.000215581	0.00143388	0.215581	1.43388		61.806	0.0904869	0.00588056	90.4869	5.88056		61.806	0.0259	0.0309	25.9	30.9		61.806	0.3171	0.5421
	62.0268	0.00021482	0.00142507	0.21482	1.42507		62.0268	0.0903035	0.0058641	90.3035	5.8641		62.0268	0.0258	0.0308	25.8	30.8		62.0268	0.3163	0.5403
	62.2475	0.000214068	0.00141631	0.214068	1.41631		62.2475	0.0901217	0.00584772	90.1217	5.84772		62.2475	0.0257	0.0307	25.7	30.7		62.2475	0.3156	0.5385
	62.4682	0.000213324	0.00140758	0.213324	1.40758		62.4682	0.0899415	0.00583142	89.9415	5.83142		62.4682	0.0257	0.0305	25.7	30.5		62.4682	0.3149	0.5367
	62.689	0.00021259	0.0013989	0.21259	1.3989		62.689	0.089763	0.00581519	89.763	5.81519		62.689	0.0256	0.0304	25.6	30.4		62.689	0.3142	0.5349
	62.9097	0.000211864	0.00139026	0.211864	1.39026		62.9097	0.089586	0.00579905	89.586	5.79905		62.9097	0.0256	0.0303	25.6	30.3		62.9097	0.3135	0.5331
	63.1304	0.000211146	0.00138166	0.211146	1.38166		63.1304	0.0894106	0.0057832	89.4106	5.7832		63.1304	0.0255	0.0302	25.5	30.2		63.1304	0.3128	0.5313
	63.3512	0.000210437	0.00137309	0.210437	1.37309		63.3512	0.0892367	0.00576754	89.2367	5.76754		63.3512	0.0255	0.03	25.5	30		63.3512	0.3121	0.5295
	63.5719	0.000209736	0.00136457	0.209736	1.36457		63.5719	0.0890644	0.00575206	89.0644	5.75206		63.5719	0.0254	0.0299	25.4	29.9		63.5719	0.3114	0.5277
	63.7926	0.000209043	0.00135609	0.209043	1.35609		63.7926	0.0888936	0.00573678	88.8936	5.73678		63.7926	0.0254	0.0298	25.4	29.8		63.7926	0.3107	0.526
	64.0134	0.000208358	0.00134766	0.208358	1.34766		64.0134	0.0887244	0.00572172	88.7244	5.72172		64.0134	0.0253	0.0297	25.3	29.7		64.0134	0.3101	0.5242
	64.2341	0.000207681	0.00133926	0.207681	1.33926		64.2341	0.0885566	0.0057069	88.5566	5.7069		64.2341	0.0252	0.0296	25.2	29.6		64.2341	0.3094	0.5224
	64.4548	0.000207012	0.0013309	0.207012	1.3309		64.4548	0.0883903	0.00569206	88.3903	5.69206		64.4548	0.0252	0.0294	25.2	29.4		64.4548	0.3087	0.5207
	64.6756	0.00020635	0.00132258	0.20635	1.32258		64.6756	0.0882255	0.0056772	88.2255	5.6772		64.6756	0.0251	0.0293	25.1	29.3		64.6756	0.308	0.5189
	64.8963	0.000205696	0.0013143	0.205696	1.3143		64.8963	0.0880622	0.00566242	88.0622	5.66242		64.8963	0.0251	0.0292	25.1	29.2		64.8963	0.3074	0.5171
	65.1171	0.00020505	0.00130606	0.20505	1.30606		65.1171	0.0879003	0.0056477	87.9003	5.6477		65.1171	0.025	0.0291	25	29.1		65.1171	0.3067	0.5154
	65.3378	0.00020441	0.00129787	0.20441	1.29787		65.3378	0.0877398	0.00563303	87.7398	5.63303		65.3378	0.025	0.029	25	29		65.3378	0.306	0.5136
	65.5585	0.000203779	0.00128971	0.203779	1.28971		65.5585	0.0875808	0.0056184	87.5808	5.6184		65.5585	0.0249	0.0289	24.9	28.9		65.5585	0.3054	0.5119
	65.7793	0.000203154	0.00128159	0.203154	1.28159		65.7793	0.0874231	0.00560383	87.4231	5.60383		65.7793	0.0249	0.0287	24.9	28.7		65.7793	0.3047	0.5102
	66	0.000202536	0.00127352	0.202536	1.27352		66	0.0872669	0.00558939	87.2669	5.58939		66	0.0248	0.0286	24.8	28.6		66	0.3041	0.5084
