# Supplementary material for: Protein abundance of AKT and ERK pathway components governs cell type‐specific regulation of proliferation
Source: Mol Syst Biol. 2017 Jan 25;13(1):904. doi: 10.15252/msb.20167258 (PMC5293153; doi:10.15252/msb.20167258)
Supplement: Supplementary file 8 — Source Data for Figure 2 [file MSB-13-904-s006.zip › Source_Data_for_Figure_2/Figure02FG.xlsx]

## Sheet: Sheet1
source	simulation	simulation	simulation	simulation	simulation	simulation	simulation	simulation	simulation	simulation	simulation	simulation	simulation	simulation	simulation	simulation	simulation	simulation	simulation	simulation	simulation		experiment	experiment	experiment	experiment	experiment	experiment	experiment	experiment	experiment	experiment	experiment	experiment	experiment	experiment	experiment	experiment
cells		mCFU-E	mCFU-E	mCFU-E	mCFU-E	mCFU-E	mCFU-E	mCFU-E	mCFU-E	mCFU-E	mCFU-E	BaF3-EpoR	BaF3-EpoR	BaF3-EpoR	BaF3-EpoR	BaF3-EpoR	BaF3-EpoR	BaF3-EpoR	BaF3-EpoR	BaF3-EpoR	BaF3-EpoR				mCFU-E	mCFU-E			BaF3-EpoR	BaF3-EpoR			mCFU-E	mCFU-E			BaF3-EpoR	BaF3-EpoR
variable	time	GTP-Ras	GTP-Ras	GTP-Ras	GTP-Ras	GTP-Ras	ppERK	ppERK	ppERK	ppERK	ppERK	GTP-Ras	GTP-Ras	GTP-Ras	GTP-Ras	GTP-Ras	ppERK	ppERK	ppERK	ppERK	ppERK		time	Epo	GTP-Ras	GTP-Ras	time	Epo	GTP-Ras	GTP-Ras	time	Epo	ppERK	ppERK	time	Epo	ppERK	ppERK
unit	min	uM	uM	uM	uM	uM	uM	uM	uM	uM	uM	uM	uM	uM	uM	uM	uM	uM	uM	uM	uM		min	U/ml	uM	uM	min	U/ml	uM	uM	min	U/ml	uM	uM	min	U/ml	uM	uM
Epo	U/ml	1	2.5	5	10	50	0.5	2.5	5	10	50	1	2.5	5	10	50	1	2.5	5	10	50
value		mean	mean	mean	mean	mean	mean	mean	mean	mean	mean	mean	mean	mean	mean	mean	mean	mean	mean	mean	mean				mean	standard deviation			mean	standard deviation			mean	standard deviation			mean	standard deviation
id	t	cr1	cr2.5	cr5	cr10	cr50	pperk	pperk	pperk	pperk	pperk	gtpras	gtpras	gtpras	gtpras	gtpras	pperk	pperk	pperk	pperk	pperk				cgexp	cgexpstd
	0	0.0662	0.0662	0.0662	0.0662	0.0662	0.0051	0.0051	0.0051	0.0051	0.0051	0.1788	0.1788	0.1788	0.1788	0.1788	0.0059	0.0059	0.0059	0.0059	0.0059		0	50	0.0804209	0.0256184	0	2.5	0.206066	0.0482871	0	0.5	0.0057	0.001445	0	1	0.0074	0.002125
	0.220736	0.0662	0.0663	0.0665	0.0666	0.0666	0.0051	0.0051	0.0051	0.0052	0.0052	0.1788	0.1789	0.179	0.1791	0.1791	0.0059	0.0059	0.0059	0.0059	0.0059		5	50	0.342254	0.0518017	5	2.5	0.361673	0.0638477	5	0.5	0.0029	0.001165	5	1	0.007	0.002085
	0.441472	0.0663	0.0668	0.0679	0.0687	0.0689	0.0051	0.0052	0.0053	0.0054	0.0054	0.1789	0.1792	0.1798	0.1805	0.1811	0.0059	0.0059	0.0059	0.006	0.006		10	50	0.326213	0.0501976	10	2.5	0.477879	0.0754683	10	0.5	0.0141	0.002285	10	1	0.0178	0.003165
	0.662207	0.0665	0.0681	0.0713	0.0733	0.0739	0.0051	0.0053	0.0058	0.006	0.0061	0.179	0.18	0.1818	0.1841	0.186	0.0059	0.0059	0.0061	0.0062	0.0064		12	50	0.351526	0.0527289	12	2.5	0.553608	0.0830412	15	0.5	0.0123	0.002105	15	1	0.0109	0.002475
	0.882943	0.0667	0.0703	0.0769	0.0808	0.082	0.0051	0.0056	0.0066	0.0072	0.0074	0.1793	0.1813	0.1854	0.1905	0.1947	0.0059	0.006	0.0063	0.0067	0.007		20	50	0.310332	0.0486095	20	2.5	0.479185	0.0755989	20	0.5	0.0153	0.002405	20	1	0.0277	0.004155
	1.10368	0.0671	0.0735	0.0846	0.0911	0.093	0.0051	0.0061	0.0079	0.0091	0.0094	0.1797	0.1834	0.191	0.2002	0.2077	0.0059	0.0062	0.0067	0.0074	0.008		60	50	0.190656	0.0366419	40	2.5	0.352534	0.0629338	40	0.5	0.0175	0.002625	40	1	0.0156	0.002945
	1.32441	0.0677	0.0778	0.0945	0.1039	0.1065	0.0051	0.0068	0.0098	0.0117	0.0123	0.1803	0.1863	0.1985	0.2133	0.2251	0.006	0.0064	0.0072	0.0084	0.0094		0	1	0.0815055	0.0199251	60	2.5	0.302918	0.0579722	60	0.5	0.0072	0.001595	60	1	0.0095	0.002335
	1.54515	0.0685	0.0829	0.1061	0.1188	0.1222	0.0052	0.0077	0.0123	0.0153	0.0162	0.181	0.19	0.2081	0.2298	0.247	0.006	0.0066	0.008	0.0097	0.0113		5	1	0.061318	0.0179063	0	5	0.182743	0.0571183	0	2.5	0.0057	0.006255	0	2.5	0.0074	0.003615
	1.76589	0.0694	0.089	0.1194	0.1353	0.1395	0.0052	0.0089	0.0156	0.02	0.0212	0.1819	0.1946	0.2199	0.2497	0.2731	0.0061	0.0069	0.0089	0.0115	0.0138		10	1	0.235491	0.0353236	0	5	0.206066	0.0594506	5	2.5	0.0455	0.010235	5	2.5	0.0158	0.004455
	1.98662	0.0705	0.0959	0.1338	0.1529	0.1579	0.0052	0.0103	0.0197	0.0257	0.0274	0.183	0.2	0.2336	0.2728	0.3031	0.0061	0.0073	0.01	0.0137	0.017		12	1	0.0735724	0.0191318	5	5	0.565359	0.0953799	10	2.5	0.1137	0.017055	10	2.5	0.0575	0.008625
	2.20736	0.0718	0.1034	0.1491	0.1714	0.1771	0.0052	0.012	0.0247	0.0325	0.0347	0.1843	0.2062	0.2493	0.2988	0.3364	0.0062	0.0078	0.0114	0.0165	0.0209		20	1	0.111552	0.0229297	5	5	0.630936	0.101938	15	2.5	0.0708	0.012765	15	2.5	0.0485	0.007725
	2.42809	0.0732	0.1115	0.165	0.1902	0.1966	0.0053	0.014	0.0305	0.0404	0.0431	0.1857	0.2133	0.2667	0.3272	0.3725	0.0063	0.0084	0.0131	0.0197	0.0256		60	1	0.0300386	0.0147784	10	5	0.756179	0.114462	20	2.5	0.0426	0.009945	20	2.5	0.0326	0.006135
	2.64883	0.0748	0.12	0.1813	0.2091	0.2159	0.0053	0.0163	0.037	0.0492	0.0524	0.1873	0.221	0.2857	0.3577	0.4108	0.0064	0.009	0.015	0.0236	0.031		0	2.5	0.0815055	0.0258336	12	5	0.690801	0.107924	40	2.5	0.0346	0.009145	40	2.5	0.0235	0.005225
	2.86957	0.0766	0.1288	0.1976	0.2276	0.2349	0.0054	0.0189	0.0443	0.0586	0.0624	0.189	0.2295	0.3061	0.3899	0.4506	0.0065	0.0097	0.0172	0.0279	0.0372		5	2.5	0.239931	0.0416761	12	5	0.77688	0.116532	60	2.5	0.0129	0.006975	60	2.5	0.0088	0.003755
	3.0903	0.0785	0.1379	0.2137	0.2456	0.2532	0.0054	0.0217	0.0521	0.0685	0.0728	0.1909	0.2386	0.3277	0.4232	0.4914	0.0067	0.0105	0.0198	0.0329	0.0442		10	2.5	0.348697	0.0525527	20	5	0.56162	0.095006	0	5	0.0057	0.00638	0	5	0.0223	0.00891
	3.31104	0.0805	0.1471	0.2294	0.2628	0.2707	0.0055	0.0249	0.0603	0.0787	0.0833	0.193	0.2483	0.3502	0.4574	0.5325	0.0068	0.0113	0.0225	0.0383	0.0517		12	2.5	0.353661	0.0530492	40	5	0.524883	0.0913323	0	5	0.0115	0.00783	5	5	0.0476	0.01144
	3.53177	0.0827	0.1563	0.2446	0.2791	0.2871	0.0055	0.0282	0.0687	0.0888	0.0937	0.1951	0.2585	0.3734	0.4919	0.5734	0.007	0.0123	0.0256	0.0442	0.0597		20	2.5	0.198213	0.0375044	40	5	0.606518	0.0994958	5	5	0.1162	0.01743	10	5	0.1336	0.02004
	3.75251	0.0849	0.1654	0.2591	0.2943	0.3023	0.0056	0.0318	0.0772	0.0987	0.1039	0.1974	0.2691	0.3971	0.5263	0.6135	0.0071	0.0133	0.0289	0.0505	0.0681		60	2.5	0.145011	0.0321841	60	5	0.447848	0.0836288	5	5	0.1265	0.01933	15	5	0.1055	0.01723
	3.97324	0.0872	0.1745	0.2727	0.3083	0.3162	0.0057	0.0355	0.0856	0.1082	0.1135	0.1998	0.2801	0.421	0.5603	0.6525	0.0073	0.0144	0.0325	0.057	0.0768		0	5	0.0804209	0.027168	60	5	0.504907	0.0893346	10	5	0.1157	0.01738	20	5	0.0747	0.01415
	4.19398	0.0896	0.1833	0.2854	0.3211	0.3289	0.0057	0.0394	0.0938	0.1171	0.1225	0.2023	0.2914	0.445	0.5935	0.6898	0.0075	0.0156	0.0362	0.0638	0.0855		0	5	0.0815055	0.0272765	0	50	0.182743	0.05565	10	5	0.1336	0.02004	40	5	0.0659	0.01327
	4.41472	0.092	0.1919	0.2972	0.3326	0.3401	0.0058	0.0433	0.1016	0.1253	0.1307	0.2049	0.3029	0.4689	0.6257	0.7252	0.0077	0.0169	0.0402	0.0707	0.0941		5	5	0.271095	0.0462354	5	50	0.552956	0.0926713	15	5	0.0762	0.01343	60	5	0.0457	0.01125
	4.63545	0.0944	0.2001	0.308	0.3427	0.3501	0.0059	0.0473	0.1089	0.1328	0.138	0.2075	0.3146	0.4925	0.6565	0.7583	0.0079	0.0182	0.0442	0.0777	0.1026		5	5	0.352233	0.0543492	12	50	0.747514	0.112127	15	5	0.0934	0.01602	0	10	0.0231	0.009925
	4.85619	0.0969	0.2081	0.3177	0.3516	0.3587	0.006	0.0513	0.1157	0.1394	0.1445	0.2102	0.3264	0.5155	0.6859	0.7891	0.0081	0.0196	0.0484	0.0845	0.1107		10	5	0.323876	0.0515135	20	50	0.567922	0.0941679	20	5	0.0611	0.01192	5	10	0.0829	0.015905
	5.07692	0.0993	0.2156	0.3263	0.3593	0.366	0.0061	0.0552	0.1218	0.1452	0.1501	0.213	0.3382	0.538	0.7135	0.8172	0.0083	0.021	0.0526	0.0912	0.1183		10	5	0.382519	0.0573778	40	50	0.533263	0.090702	20	5	0.0733	0.01401	10	10	0.1523	0.022845
	5.29766	0.1017	0.2228	0.3339	0.3657	0.3721	0.0062	0.059	0.1274	0.1502	0.1549	0.2159	0.35	0.5597	0.7392	0.8427	0.0085	0.0225	0.0568	0.0976	0.1254		12	5	0.26247	0.0453729	60	50	0.619909	0.0993666	40	5	0.0265	0.00846	15	10	0.136	0.021215
	5.51839	0.1041	0.2295	0.3405	0.371	0.377	0.0063	0.0627	0.1322	0.1543	0.1588	0.2188	0.3617	0.5805	0.763	0.8654	0.0088	0.024	0.061	0.1037	0.1319		12	5	0.296248	0.0487507	0	1	0.206066	0.0428032	40	5	0.0377	0.01045	20	10	0.0732	0.014935
	5.73913	0.1064	0.2358	0.3462	0.3752	0.3808	0.0064	0.0663	0.1364	0.1577	0.1618	0.2217	0.3734	0.6003	0.7848	0.8853	0.009	0.0256	0.0652	0.1095	0.1377		20	5	0.176551	0.0367811	5	1	0.188018	0.0409983	60	5	0.0263	0.00844	40	10	0.0607	0.013685
	5.95987	0.1087	0.2417	0.3508	0.3784	0.3836	0.0065	0.0696	0.14	0.1602	0.1641	0.2246	0.3848	0.6191	0.8046	0.9026	0.0093	0.0271	0.0692	0.1148	0.1428		20	5	0.256799	0.0448058	10	1	0.310752	0.0532717	60	5	0.0267	0.00935	60	10	0.0257	0.010185
	6.1806	0.111	0.2471	0.3546	0.3807	0.3855	0.0066	0.0728	0.1429	0.1621	0.1658	0.2276	0.396	0.6368	0.8223	0.9172	0.0095	0.0287	0.0731	0.1197	0.1472		60	5	0.152862	0.0344122	12	1	0.378647	0.0600613	0	10	0.0115	0.009605	0	50	0.023	0.009005
	6.40134	0.1131	0.252	0.3576	0.3821	0.3865	0.0067	0.0757	0.1452	0.1634	0.1667	0.2306	0.407	0.6533	0.838	0.9292	0.0098	0.0303	0.0768	0.1241	0.1509		0	10	0.0804209	0.0256921	20	1	0.443931	0.0665897	5	10	0.1691	0.025365	5	50	0.1341	0.020115
	6.62207	0.1152	0.2565	0.3598	0.3827	0.3867	0.0068	0.0785	0.1469	0.164	0.1671	0.2335	0.4176	0.6686	0.8517	0.9389	0.01	0.0319	0.0804	0.1279	0.1538		5	10	0.339345	0.0515845	60	1	0.161904	0.038387	10	10	0.1416	0.022615	10	50	0.1292	0.019625
	6.84281	0.1173	0.2605	0.3612	0.3826	0.3863	0.0069	0.081	0.1482	0.1641	0.1669	0.2365	0.428	0.6827	0.8635	0.9463	0.0103	0.0335	0.0837	0.1313	0.1561		10	10	0.353	0.05295	0	10	0.182743	0.0844399	15	10	0.0946	0.017915	15	50	0.0722	0.013925
	7.06355	0.1193	0.2641	0.362	0.3818	0.3852	0.007	0.0832	0.1489	0.1637	0.1663	0.2395	0.4379	0.6957	0.8734	0.9515	0.0105	0.0351	0.0868	0.1342	0.1578		12	10	0.342447	0.0518947	5	10	0.9531	0.161476	20	10	0.0492	0.013375	20	50	0.0877	0.015475
	7.28428	0.1211	0.2673	0.3621	0.3805	0.3836	0.0072	0.0852	0.1491	0.1629	0.1652	0.2425	0.4475	0.7074	0.8816	0.9549	0.0108	0.0366	0.0896	0.1366	0.1588		20	10	0.281284	0.0457784	10	10	0.9531	0.161476	40	10	0.0356	0.012015	40	50	0.063	0.013005
	7.50502	0.123	0.2701	0.3617	0.3787	0.3815	0.0073	0.087	0.149	0.1617	0.1638	0.2454	0.4567	0.718	0.8881	0.9564	0.0111	0.0381	0.0922	0.1385	0.1593		60	10	0.165115	0.0341615	12	10	0.921593	0.158325	60	10	0.0305	0.011505	60	50	0.0479	0.011495
	7.72575	0.1247	0.2725	0.3608	0.3765	0.379	0.0074	0.0886	0.1485	0.1602	0.1621	0.2483	0.4655	0.7274	0.8931	0.9563	0.0113	0.0395	0.0945	0.14	0.1592						20	10	0.702616	0.136427	0	50	0.0115	0.008825
	7.94649	0.1263	0.2745	0.3595	0.3739	0.3761	0.0075	0.0899	0.1476	0.1584	0.1601	0.2512	0.4739	0.7357	0.8967	0.9547	0.0116	0.041	0.0966	0.141	0.1588						60	10	1.32331	0.198497	5	50	0.1535	0.023025
	8.16722	0.1279	0.2762	0.3578	0.371	0.373	0.0077	0.091	0.1465	0.1563	0.1578	0.2541	0.4818	0.7429	0.8989	0.9518	0.0119	0.0423	0.0985	0.1417	0.1579										10	50	0.114	0.019075
	8.38796	0.1294	0.2775	0.3557	0.3678	0.3696	0.0078	0.0919	0.1451	0.1541	0.1554	0.2569	0.4892	0.7491	0.8998	0.9478	0.0121	0.0436	0.1001	0.142	0.1566										15	50	0.0882	0.016495
	8.6087	0.1308	0.2785	0.3533	0.3644	0.366	0.0079	0.0926	0.1435	0.1517	0.1529	0.2596	0.4962	0.7544	0.8997	0.9428	0.0124	0.0448	0.1014	0.142	0.1551										20	50	0.0473	0.012405
	8.82943	0.1322	0.2792	0.3507	0.3608	0.3622	0.008	0.0931	0.1417	0.1491	0.1502	0.2624	0.5028	0.7587	0.8985	0.9369	0.0126	0.046	0.1025	0.1416	0.1533										40	50	0.0353	0.011205
	9.05017	0.1334	0.2796	0.3479	0.3571	0.3583	0.0082	0.0934	0.1397	0.1465	0.1475	0.2651	0.5089	0.7621	0.8965	0.9303	0.0129	0.0471	0.1034	0.141	0.1512										60	50	0.0402	0.011695
	9.2709	0.1346	0.2797	0.3448	0.3532	0.3544	0.0083	0.0936	0.1376	0.1438	0.1446	0.2677	0.5145	0.7647	0.8936	0.9231	0.0132	0.0481	0.1041	0.1402	0.149
	9.49164	0.1358	0.2797	0.3417	0.3493	0.3503	0.0084	0.0936	0.1354	0.141	0.1418	0.2703	0.5197	0.7666	0.89	0.9154	0.0134	0.0491	0.1046	0.1391	0.1467
	9.71237	0.1368	0.2793	0.3383	0.3453	0.3463	0.0086	0.0934	0.1332	0.1383	0.1389	0.2728	0.5244	0.7678	0.8858	0.9072	0.0137	0.05	0.1049	0.1379	0.1443
	9.93311	0.1378	0.2788	0.3349	0.3413	0.3422	0.0087	0.0932	0.1308	0.1355	0.1361	0.2752	0.5288	0.7683	0.8811	0.8988	0.0139	0.0508	0.105	0.1365	0.1417
	10.1538	0.1387	0.2781	0.3315	0.3373	0.3381	0.0089	0.0928	0.1285	0.1327	0.1333	0.2776	0.5327	0.7683	0.8759	0.8901	0.0142	0.0515	0.105	0.135	0.1392
	10.3746	0.1395	0.2772	0.3279	0.3333	0.3341	0.009	0.0923	0.126	0.1299	0.1304	0.28	0.5362	0.7677	0.8703	0.8812	0.0144	0.0522	0.1049	0.1333	0.1366
	10.5953	0.1403	0.2762	0.3244	0.3294	0.3301	0.0091	0.0917	0.1236	0.1272	0.1277	0.2822	0.5393	0.7666	0.8643	0.8723	0.0146	0.0528	0.1046	0.1316	0.134
	10.8161	0.1411	0.275	0.3208	0.3255	0.3261	0.0093	0.091	0.1212	0.1245	0.125	0.2844	0.542	0.765	0.8581	0.8633	0.0149	0.0533	0.1042	0.1298	0.1314
	11.0368	0.1417	0.2737	0.3172	0.3216	0.3222	0.0094	0.0902	0.1188	0.1219	0.1223	0.2866	0.5444	0.7631	0.8517	0.8543	0.0151	0.0538	0.1037	0.128	0.1288
	11.2575	0.1423	0.2723	0.3137	0.3178	0.3184	0.0096	0.0894	0.1164	0.1193	0.1197	0.2886	0.5464	0.7608	0.8451	0.8453	0.0153	0.0542	0.1031	0.1261	0.1262
	11.4783	0.1429	0.2708	0.3101	0.314	0.3147	0.0097	0.0885	0.1141	0.1168	0.1172	0.2906	0.548	0.7582	0.8383	0.8365	0.0155	0.0545	0.1024	0.1242	0.1237
	11.699	0.1434	0.2691	0.3066	0.3104	0.311	0.0098	0.0875	0.1117	0.1143	0.1147	0.2925	0.5494	0.7553	0.8315	0.8278	0.0157	0.0548	0.1017	0.1223	0.1213
	11.9197	0.1438	0.2674	0.3032	0.3068	0.3074	0.01	0.0865	0.1095	0.1119	0.1124	0.2944	0.5504	0.7522	0.8247	0.8192	0.0159	0.055	0.1009	0.1204	0.1189
	12.1405	0.1442	0.2657	0.2997	0.3033	0.304	0.0101	0.0854	0.1072	0.1096	0.11	0.2962	0.5512	0.7488	0.8178	0.8107	0.0161	0.0551	0.1	0.1185	0.1166
	12.3612	0.1446	0.2639	0.2964	0.2999	0.3006	0.0103	0.0844	0.105	0.1074	0.1078	0.2979	0.5517	0.7453	0.811	0.8025	0.0163	0.0552	0.0991	0.1166	0.1143
	12.5819	0.1449	0.262	0.2931	0.2966	0.2973	0.0104	0.0833	0.1029	0.1052	0.1057	0.2995	0.5519	0.7417	0.8042	0.7945	0.0165	0.0553	0.0982	0.1148	0.1122
	12.8027	0.1452	0.2601	0.2899	0.2933	0.2941	0.0106	0.0821	0.1008	0.1031	0.1036	0.301	0.5519	0.7379	0.7975	0.7867	0.0166	0.0552	0.0972	0.113	0.1101
	13.0234	0.1454	0.2581	0.2867	0.2902	0.291	0.0107	0.081	0.0988	0.1011	0.1016	0.3025	0.5517	0.734	0.7908	0.7791	0.0168	0.0552	0.0962	0.1112	0.1081
	13.2441	0.1456	0.2561	0.2836	0.2872	0.288	0.0108	0.0798	0.0969	0.0991	0.0997	0.3039	0.5512	0.73	0.7842	0.7717	0.017	0.0551	0.0953	0.1094	0.1061
	13.4649	0.1458	0.2541	0.2806	0.2842	0.2851	0.011	0.0787	0.095	0.0973	0.0978	0.3053	0.5506	0.726	0.7777	0.7646	0.0171	0.055	0.0942	0.1077	0.1042
	13.6856	0.1459	0.2521	0.2777	0.2814	0.2823	0.0111	0.0775	0.0931	0.0954	0.096	0.3065	0.5497	0.7219	0.7714	0.7577	0.0173	0.0548	0.0932	0.106	0.1024
	13.9064	0.146	0.2501	0.2748	0.2786	0.2796	0.0113	0.0763	0.0913	0.0937	0.0943	0.3077	0.5487	0.7178	0.7652	0.751	0.0174	0.0546	0.0922	0.1044	0.1007
	14.1271	0.146	0.248	0.272	0.2759	0.2769	0.0114	0.0752	0.0896	0.092	0.0926	0.3088	0.5476	0.7137	0.7591	0.7446	0.0175	0.0544	0.0912	0.1028	0.0991
	14.3478	0.146	0.246	0.2693	0.2733	0.2744	0.0115	0.074	0.0879	0.0904	0.0911	0.3099	0.5463	0.7096	0.7532	0.7384	0.0176	0.0542	0.0902	0.1013	0.0975
	14.5686	0.146	0.2439	0.2666	0.2708	0.2719	0.0117	0.0728	0.0863	0.0889	0.0895	0.3109	0.5449	0.7055	0.7474	0.7324	0.0177	0.0539	0.0892	0.0998	0.096
	14.7893	0.146	0.2419	0.264	0.2684	0.2696	0.0118	0.0717	0.0848	0.0874	0.0881	0.3118	0.5433	0.7014	0.7417	0.7267	0.0178	0.0536	0.0882	0.0983	0.0946
	15.01	0.1459	0.2399	0.2615	0.2661	0.2673	0.0119	0.0706	0.0832	0.086	0.0867	0.3126	0.5416	0.6974	0.7362	0.7212	0.0179	0.0533	0.0872	0.0969	0.0932
	15.2308	0.1458	0.2379	0.2591	0.2638	0.2651	0.0121	0.0694	0.0818	0.0846	0.0853	0.3134	0.5399	0.6933	0.7309	0.7159	0.018	0.0529	0.0863	0.0956	0.0919
	15.4515	0.1457	0.2358	0.2567	0.2616	0.263	0.0122	0.0683	0.0804	0.0833	0.084	0.3141	0.538	0.6894	0.7257	0.7108	0.0181	0.0526	0.0853	0.0943	0.0906
	15.6722	0.1456	0.2339	0.2544	0.2595	0.2609	0.0123	0.0672	0.079	0.082	0.0828	0.3147	0.5361	0.6854	0.7207	0.706	0.0182	0.0522	0.0844	0.0931	0.0894
	15.893	0.1454	0.2319	0.2522	0.2575	0.2589	0.0125	0.0662	0.0777	0.0808	0.0816	0.3153	0.5341	0.6816	0.7158	0.7013	0.0182	0.0518	0.0834	0.0918	0.0883
	16.1137	0.1452	0.2299	0.25	0.2555	0.257	0.0126	0.0651	0.0764	0.0796	0.0805	0.3158	0.532	0.6777	0.7111	0.6968	0.0183	0.0514	0.0825	0.0907	0.0872
	16.3344	0.145	0.228	0.2479	0.2536	0.2551	0.0127	0.064	0.0752	0.0785	0.0794	0.3163	0.5299	0.674	0.7065	0.6926	0.0184	0.051	0.0817	0.0896	0.0862
	16.5552	0.1448	0.2261	0.2459	0.2518	0.2534	0.0128	0.063	0.0741	0.0774	0.0783	0.3167	0.5277	0.6703	0.7021	0.6885	0.0184	0.0506	0.0808	0.0885	0.0852
	16.7759	0.1446	0.2242	0.2439	0.25	0.2516	0.013	0.062	0.0729	0.0764	0.0773	0.317	0.5255	0.6667	0.6978	0.6845	0.0184	0.0502	0.08	0.0874	0.0843
	16.9967	0.1443	0.2223	0.242	0.2482	0.25	0.0131	0.061	0.0718	0.0754	0.0763	0.3173	0.5233	0.6631	0.6937	0.6808	0.0185	0.0498	0.0791	0.0864	0.0834
	17.2174	0.144	0.2205	0.2401	0.2466	0.2484	0.0132	0.0601	0.0708	0.0744	0.0754	0.3175	0.521	0.6596	0.6896	0.6772	0.0185	0.0494	0.0783	0.0855	0.0825
	17.4381	0.1437	0.2187	0.2383	0.245	0.2468	0.0133	0.0591	0.0697	0.0735	0.0745	0.3176	0.5187	0.6562	0.6858	0.6738	0.0185	0.0489	0.0775	0.0846	0.0817
	17.6589	0.1434	0.2169	0.2366	0.2434	0.2453	0.0134	0.0582	0.0688	0.0726	0.0736	0.3177	0.5163	0.6528	0.682	0.6705	0.0185	0.0485	0.0768	0.0837	0.081
	17.8796	0.1431	0.2151	0.2348	0.2419	0.2439	0.0135	0.0573	0.0678	0.0717	0.0728	0.3178	0.514	0.6495	0.6784	0.6674	0.0185	0.0481	0.076	0.0828	0.0803
	18.1003	0.1428	0.2134	0.2332	0.2405	0.2424	0.0136	0.0564	0.0669	0.0709	0.072	0.3178	0.5116	0.6463	0.6749	0.6644	0.0185	0.0476	0.0753	0.082	0.0796
	18.3211	0.1424	0.2117	0.2316	0.239	0.2411	0.0137	0.0555	0.066	0.0701	0.0712	0.3178	0.5093	0.6432	0.6715	0.6616	0.0185	0.0472	0.0746	0.0812	0.0789
	18.5418	0.1421	0.21	0.23	0.2377	0.2398	0.0138	0.0546	0.0651	0.0693	0.0705	0.3177	0.5069	0.6401	0.6683	0.6589	0.0185	0.0468	0.0739	0.0804	0.0783
	18.7625	0.1417	0.2083	0.2285	0.2364	0.2385	0.0139	0.0538	0.0643	0.0686	0.0698	0.3176	0.5045	0.6371	0.6651	0.6563	0.0185	0.0463	0.0732	0.0797	0.0777
	18.9833	0.1413	0.2067	0.227	0.2351	0.2373	0.014	0.053	0.0635	0.0679	0.0691	0.3174	0.5022	0.6341	0.6621	0.6538	0.0185	0.0459	0.0726	0.079	0.0771
	19.204	0.141	0.2051	0.2256	0.2338	0.2361	0.0141	0.0522	0.0627	0.0672	0.0684	0.3172	0.4998	0.6313	0.6591	0.6514	0.0185	0.0455	0.0719	0.0783	0.0766
	19.4247	0.1406	0.2035	0.2242	0.2326	0.2349	0.0141	0.0514	0.062	0.0665	0.0678	0.3169	0.4975	0.6284	0.6563	0.6492	0.0184	0.0451	0.0713	0.0777	0.0761
	19.6455	0.1402	0.2019	0.2228	0.2315	0.2338	0.0142	0.0506	0.0612	0.0659	0.0671	0.3166	0.4951	0.6257	0.6536	0.647	0.0184	0.0447	0.0707	0.077	0.0756
	19.8662	0.1397	0.2004	0.2215	0.2303	0.2327	0.0143	0.0499	0.0605	0.0652	0.0665	0.3163	0.4928	0.623	0.6509	0.645	0.0184	0.0442	0.0701	0.0764	0.0751
	20.087	0.1393	0.1989	0.2202	0.2292	0.2317	0.0143	0.0492	0.0598	0.0646	0.066	0.3159	0.4905	0.6204	0.6484	0.643	0.0183	0.0438	0.0695	0.0759	0.0747
	20.3077	0.1389	0.1974	0.2189	0.2281	0.2306	0.0144	0.0484	0.0592	0.0641	0.0654	0.3155	0.4882	0.6178	0.6459	0.6412	0.0183	0.0434	0.069	0.0753	0.0742
	20.5284	0.1385	0.196	0.2177	0.2271	0.2296	0.0145	0.0477	0.0585	0.0635	0.0648	0.315	0.4859	0.6153	0.6435	0.6394	0.0182	0.043	0.0684	0.0748	0.0739
	20.7492	0.138	0.1945	0.2165	0.2261	0.2287	0.0145	0.0471	0.0579	0.0629	0.0643	0.3146	0.4836	0.6128	0.6412	0.6377	0.0182	0.0426	0.0679	0.0742	0.0735
	20.9699	0.1376	0.1931	0.2153	0.2251	0.2277	0.0146	0.0464	0.0573	0.0624	0.0638	0.3141	0.4813	0.6104	0.639	0.6361	0.0181	0.0422	0.0674	0.0737	0.0731
	21.1906	0.1371	0.1917	0.2142	0.2242	0.2268	0.0146	0.0457	0.0567	0.0619	0.0633	0.3135	0.4791	0.6081	0.6368	0.6345	0.018	0.0419	0.0669	0.0733	0.0728
	21.4114	0.1367	0.1904	0.2131	0.2232	0.2259	0.0147	0.0451	0.0562	0.0614	0.0628	0.313	0.4769	0.6058	0.6348	0.633	0.018	0.0415	0.0664	0.0728	0.0724
	21.6321	0.1362	0.189	0.212	0.2223	0.2251	0.0147	0.0445	0.0556	0.0609	0.0624	0.3124	0.4747	0.6036	0.6327	0.6316	0.0179	0.0411	0.0659	0.0724	0.0721
	21.8528	0.1357	0.1877	0.211	0.2214	0.2242	0.0148	0.0439	0.0551	0.0604	0.0619	0.3118	0.4725	0.6014	0.6308	0.6303	0.0178	0.0407	0.0655	0.0719	0.0718
	22.0736	0.1353	0.1864	0.2099	0.2206	0.2234	0.0148	0.0433	0.0545	0.06	0.0615	0.3111	0.4704	0.5992	0.6289	0.629	0.0178	0.0404	0.065	0.0715	0.0715
	22.2943	0.1348	0.1852	0.2089	0.2197	0.2226	0.0148	0.0427	0.054	0.0595	0.061	0.3105	0.4683	0.5971	0.6271	0.6278	0.0177	0.04	0.0646	0.0711	0.0713
	22.5151	0.1343	0.1839	0.2079	0.2189	0.2218	0.0149	0.0421	0.0535	0.0591	0.0606	0.3098	0.4662	0.5951	0.6253	0.6266	0.0176	0.0397	0.0641	0.0707	0.071
	22.7358	0.1338	0.1827	0.207	0.2181	0.221	0.0149	0.0416	0.0531	0.0587	0.0602	0.3091	0.4641	0.5931	0.6236	0.6255	0.0175	0.0393	0.0637	0.0703	0.0708
	22.9565	0.1333	0.1815	0.2061	0.2173	0.2203	0.0149	0.041	0.0526	0.0583	0.0598	0.3084	0.462	0.5911	0.622	0.6245	0.0175	0.039	0.0633	0.07	0.0705
	23.1773	0.1329	0.1803	0.2051	0.2166	0.2196	0.0149	0.0405	0.0521	0.0579	0.0594	0.3076	0.46	0.5892	0.6204	0.6235	0.0174	0.0386	0.0629	0.0696	0.0703
	23.398	0.1324	0.1791	0.2042	0.2158	0.2189	0.0149	0.04	0.0517	0.0575	0.0591	0.3069	0.458	0.5873	0.6188	0.6225	0.0173	0.0383	0.0625	0.0693	0.0701
	23.6187	0.1319	0.178	0.2034	0.2151	0.2182	0.0149	0.0395	0.0512	0.0571	0.0587	0.3061	0.456	0.5854	0.6173	0.6216	0.0172	0.038	0.0621	0.069	0.0699
	23.8395	0.1314	0.1768	0.2025	0.2144	0.2175	0.015	0.039	0.0508	0.0568	0.0584	0.3053	0.454	0.5836	0.6158	0.6207	0.0171	0.0377	0.0617	0.0686	0.0697
	24.0602	0.1309	0.1757	0.2017	0.2137	0.2168	0.015	0.0385	0.0504	0.0564	0.058	0.3045	0.4521	0.5818	0.6144	0.6199	0.017	0.0373	0.0614	0.0683	0.0695
	24.2809	0.1304	0.1746	0.2009	0.213	0.2162	0.015	0.038	0.05	0.056	0.0577	0.3037	0.4502	0.5801	0.6131	0.6191	0.0169	0.037	0.061	0.068	0.0694
	24.5017	0.1299	0.1736	0.2	0.2124	0.2155	0.015	0.0376	0.0496	0.0557	0.0573	0.3029	0.4483	0.5784	0.6117	0.6183	0.0168	0.0367	0.0607	0.0677	0.0692
	24.7224	0.1294	0.1725	0.1993	0.2117	0.2149	0.015	0.0371	0.0492	0.0554	0.057	0.302	0.4465	0.5767	0.6104	0.6176	0.0167	0.0364	0.0603	0.0675	0.069
	24.9431	0.1289	0.1715	0.1985	0.2111	0.2143	0.015	0.0367	0.0489	0.055	0.0567	0.3012	0.4446	0.575	0.6092	0.6169	0.0167	0.0361	0.06	0.0672	0.0689
	25.1639	0.1284	0.1704	0.1977	0.2104	0.2137	0.015	0.0362	0.0485	0.0547	0.0564	0.3003	0.4428	0.5734	0.6079	0.6162	0.0166	0.0358	0.0597	0.0669	0.0687
	25.3846	0.1279	0.1694	0.197	0.2098	0.2131	0.0149	0.0358	0.0481	0.0544	0.0561	0.2995	0.441	0.5718	0.6067	0.6156	0.0165	0.0355	0.0593	0.0667	0.0686
	25.6054	0.1274	0.1684	0.1963	0.2092	0.2126	0.0149	0.0354	0.0478	0.0541	0.0558	0.2986	0.4392	0.5703	0.6056	0.615	0.0164	0.0353	0.059	0.0664	0.0685
	25.8261	0.1269	0.1675	0.1955	0.2086	0.212	0.0149	0.035	0.0474	0.0538	0.0555	0.2977	0.4375	0.5687	0.6044	0.6144	0.0163	0.035	0.0587	0.0662	0.0684
	26.0468	0.1264	0.1665	0.1948	0.208	0.2114	0.0149	0.0346	0.0471	0.0535	0.0552	0.2968	0.4357	0.5672	0.6033	0.6139	0.0162	0.0347	0.0584	0.0659	0.0682
	26.2676	0.1259	0.1656	0.1941	0.2075	0.2109	0.0149	0.0342	0.0468	0.0532	0.0549	0.2959	0.434	0.5657	0.6023	0.6133	0.0161	0.0344	0.0581	0.0657	0.0681
	26.4883	0.1254	0.1646	0.1935	0.2069	0.2104	0.0149	0.0338	0.0465	0.0529	0.0547	0.295	0.4323	0.5643	0.6012	0.6128	0.016	0.0342	0.0578	0.0655	0.068
	26.709	0.1249	0.1637	0.1928	0.2064	0.2098	0.0148	0.0334	0.0461	0.0527	0.0544	0.2941	0.4307	0.5628	0.6002	0.6124	0.0159	0.0339	0.0575	0.0653	0.0679
	26.9298	0.1244	0.1628	0.1922	0.2058	0.2093	0.0148	0.0331	0.0458	0.0524	0.0542	0.2932	0.429	0.5614	0.5992	0.6119	0.0158	0.0337	0.0572	0.0651	0.0678
	27.1505	0.124	0.1619	0.1915	0.2053	0.2088	0.0148	0.0327	0.0455	0.0521	0.0539	0.2923	0.4274	0.56	0.5982	0.6115	0.0157	0.0334	0.057	0.0649	0.0677
	27.3712	0.1235	0.1611	0.1909	0.2048	0.2083	0.0148	0.0323	0.0452	0.0519	0.0536	0.2914	0.4258	0.5586	0.5972	0.611	0.0156	0.0332	0.0567	0.0647	0.0676
	27.592	0.123	0.1602	0.1903	0.2043	0.2078	0.0147	0.032	0.0449	0.0516	0.0534	0.2905	0.4242	0.5573	0.5963	0.6106	0.0155	0.0329	0.0564	0.0645	0.0675
	27.8127	0.1225	0.1594	0.1897	0.2037	0.2074	0.0147	0.0317	0.0447	0.0514	0.0532	0.2896	0.4227	0.556	0.5954	0.6102	0.0154	0.0327	0.0562	0.0643	0.0674
	28.0334	0.122	0.1585	0.189	0.2033	0.2069	0.0147	0.0313	0.0444	0.0511	0.0529	0.2887	0.4211	0.5546	0.5945	0.6099	0.0153	0.0324	0.0559	0.0641	0.0674
	28.2542	0.1215	0.1577	0.1885	0.2028	0.2064	0.0146	0.031	0.0441	0.0509	0.0527	0.2877	0.4196	0.5533	0.5936	0.6095	0.0152	0.0322	0.0556	0.0639	0.0673
	28.4749	0.121	0.1569	0.1879	0.2023	0.206	0.0146	0.0307	0.0438	0.0506	0.0525	0.2868	0.4181	0.5521	0.5928	0.6092	0.0151	0.032	0.0554	0.0637	0.0672
	28.6957	0.1206	0.1561	0.1873	0.2018	0.2055	0.0146	0.0304	0.0436	0.0504	0.0522	0.2859	0.4166	0.5508	0.5919	0.6088	0.015	0.0318	0.0551	0.0635	0.0671
	28.9164	0.1201	0.1553	0.1867	0.2013	0.2051	0.0145	0.0301	0.0433	0.0502	0.052	0.285	0.4151	0.5495	0.5911	0.6085	0.0149	0.0315	0.0549	0.0634	0.0671
	29.1371	0.1196	0.1546	0.1862	0.2009	0.2046	0.0145	0.0298	0.0431	0.05	0.0518	0.2841	0.4137	0.5483	0.5903	0.6082	0.0148	0.0313	0.0546	0.0632	0.067
	29.3579	0.1191	0.1538	0.1856	0.2004	0.2042	0.0145	0.0295	0.0428	0.0497	0.0516	0.2832	0.4122	0.5471	0.5895	0.6079	0.0147	0.0311	0.0544	0.063	0.067
	29.5786	0.1187	0.1531	0.1851	0.2	0.2038	0.0144	0.0292	0.0426	0.0495	0.0514	0.2823	0.4108	0.5459	0.5887	0.6077	0.0146	0.0309	0.0542	0.0629	0.0669
	29.7993	0.1182	0.1523	0.1846	0.1995	0.2033	0.0144	0.0289	0.0423	0.0493	0.0512	0.2814	0.4094	0.5447	0.5879	0.6074	0.0145	0.0307	0.0539	0.0627	0.0668
	30.0201	0.1177	0.1516	0.184	0.1991	0.2029	0.0143	0.0286	0.0421	0.0491	0.0509	0.2805	0.408	0.5435	0.5872	0.6071	0.0144	0.0305	0.0537	0.0625	0.0668
	30.2408	0.1173	0.1509	0.1835	0.1987	0.2025	0.0143	0.0284	0.0418	0.0489	0.0507	0.2796	0.4066	0.5423	0.5864	0.6069	0.0144	0.0303	0.0535	0.0624	0.0667
	30.4615	0.1168	0.1502	0.183	0.1982	0.2021	0.0143	0.0281	0.0416	0.0487	0.0505	0.2787	0.4052	0.5412	0.5857	0.6066	0.0143	0.0301	0.0533	0.0622	0.0667
	30.6823	0.1163	0.1495	0.1825	0.1978	0.2017	0.0142	0.0278	0.0414	0.0485	0.0503	0.2778	0.4039	0.54	0.585	0.6064	0.0142	0.0299	0.053	0.0621	0.0666
	30.903	0.1159	0.1488	0.182	0.1974	0.2013	0.0142	0.0276	0.0412	0.0483	0.0502	0.2769	0.4026	0.5389	0.5842	0.6062	0.0141	0.0297	0.0528	0.0619	0.0666
	31.1237	0.1154	0.1481	0.1815	0.197	0.2009	0.0141	0.0273	0.041	0.0481	0.05	0.276	0.4012	0.5378	0.5835	0.606	0.014	0.0295	0.0526	0.0618	0.0665
	31.3445	0.115	0.1475	0.1811	0.1966	0.2005	0.0141	0.0271	0.0407	0.0479	0.0498	0.2751	0.3999	0.5367	0.5828	0.6058	0.0139	0.0293	0.0524	0.0616	0.0665
	31.5652	0.1145	0.1468	0.1806	0.1962	0.2001	0.014	0.0268	0.0405	0.0477	0.0496	0.2743	0.3987	0.5356	0.5822	0.6056	0.0138	0.0291	0.0522	0.0615	0.0664
	31.786	0.1141	0.1462	0.1801	0.1958	0.1998	0.014	0.0266	0.0403	0.0475	0.0494	0.2734	0.3974	0.5345	0.5815	0.6054	0.0137	0.0289	0.052	0.0614	0.0664
	32.0067	0.1136	0.1455	0.1797	0.1954	0.1994	0.0139	0.0264	0.0401	0.0473	0.0492	0.2725	0.3961	0.5334	0.5808	0.6052	0.0136	0.0287	0.0518	0.0612	0.0664
	32.2274	0.1132	0.1449	0.1792	0.195	0.199	0.0139	0.0261	0.0399	0.0471	0.049	0.2717	0.3949	0.5323	0.5801	0.605	0.0136	0.0286	0.0516	0.0611	0.0663
	32.4482	0.1128	0.1443	0.1788	0.1946	0.1986	0.0138	0.0259	0.0397	0.0469	0.0489	0.2708	0.3936	0.5313	0.5795	0.6048	0.0135	0.0284	0.0514	0.0609	0.0663
	32.6689	0.1123	0.1437	0.1783	0.1942	0.1983	0.0138	0.0257	0.0395	0.0468	0.0487	0.27	0.3924	0.5302	0.5788	0.6047	0.0134	0.0282	0.0512	0.0608	0.0662
	32.8896	0.1119	0.1431	0.1779	0.1939	0.1979	0.0137	0.0255	0.0393	0.0466	0.0485	0.2691	0.3912	0.5292	0.5782	0.6045	0.0133	0.028	0.051	0.0607	0.0662
	33.1104	0.1115	0.1425	0.1774	0.1935	0.1976	0.0137	0.0253	0.0391	0.0464	0.0483	0.2683	0.39	0.5281	0.5776	0.6043	0.0132	0.0279	0.0508	0.0605	0.0662
	33.3311	0.1111	0.1419	0.177	0.1931	0.1972	0.0136	0.0251	0.0389	0.0462	0.0482	0.2675	0.3888	0.5271	0.5769	0.6042	0.0131	0.0277	0.0506	0.0604	0.0661
	33.5518	0.1106	0.1413	0.1766	0.1928	0.1969	0.0136	0.0248	0.0388	0.0461	0.048	0.2667	0.3876	0.5261	0.5763	0.604	0.0131	0.0275	0.0504	0.0603	0.0661
	33.7726	0.1102	0.1408	0.1762	0.1924	0.1965	0.0135	0.0246	0.0386	0.0459	0.0478	0.2658	0.3864	0.525	0.5757	0.6039	0.013	0.0274	0.0502	0.0602	0.0661
	33.9933	0.1098	0.1402	0.1757	0.192	0.1962	0.0135	0.0244	0.0384	0.0457	0.0477	0.265	0.3853	0.524	0.5751	0.6037	0.0129	0.0272	0.05	0.06	0.0661
	34.214	0.1094	0.1397	0.1753	0.1917	0.1958	0.0134	0.0242	0.0382	0.0456	0.0475	0.2642	0.3841	0.523	0.5744	0.6036	0.0128	0.027	0.0498	0.0599	0.066
	34.4348	0.109	0.1391	0.1749	0.1913	0.1955	0.0134	0.0241	0.038	0.0454	0.0474	0.2634	0.383	0.522	0.5738	0.6035	0.0127	0.0269	0.0496	0.0598	0.066
	34.6555	0.1086	0.1386	0.1745	0.191	0.1952	0.0133	0.0239	0.0379	0.0452	0.0472	0.2626	0.3818	0.521	0.5732	0.6033	0.0127	0.0267	0.0494	0.0597	0.066
	34.8763	0.1082	0.138	0.1741	0.1907	0.1948	0.0133	0.0237	0.0377	0.0451	0.047	0.2618	0.3807	0.52	0.5726	0.6032	0.0126	0.0266	0.0493	0.0595	0.0659
	35.097	0.1078	0.1375	0.1737	0.1903	0.1945	0.0132	0.0235	0.0375	0.0449	0.0469	0.2611	0.3796	0.5191	0.572	0.6031	0.0125	0.0264	0.0491	0.0594	0.0659
	35.3177	0.1074	0.137	0.1734	0.19	0.1942	0.0132	0.0233	0.0374	0.0448	0.0467	0.2603	0.3785	0.5181	0.5714	0.6029	0.0124	0.0263	0.0489	0.0593	0.0659
	35.5385	0.107	0.1365	0.173	0.1896	0.1939	0.0131	0.0231	0.0372	0.0446	0.0466	0.2595	0.3774	0.5171	0.5708	0.6028	0.0124	0.0261	0.0487	0.0592	0.0659
	35.7592	0.1066	0.136	0.1726	0.1893	0.1936	0.0131	0.023	0.037	0.0445	0.0464	0.2588	0.3763	0.5161	0.5703	0.6027	0.0123	0.026	0.0485	0.0591	0.0658
	35.9799	0.1063	0.1355	0.1722	0.189	0.1932	0.013	0.0228	0.0369	0.0443	0.0463	0.258	0.3753	0.5152	0.5697	0.6026	0.0122	0.0258	0.0483	0.0589	0.0658
	36.2007	0.1059	0.135	0.1718	0.1887	0.1929	0.013	0.0226	0.0367	0.0441	0.0461	0.2573	0.3742	0.5142	0.5691	0.6025	0.0122	0.0257	0.0482	0.0588	0.0658
	36.4214	0.1055	0.1345	0.1715	0.1883	0.1926	0.0129	0.0225	0.0366	0.044	0.046	0.2565	0.3731	0.5133	0.5685	0.6023	0.0121	0.0255	0.048	0.0587	0.0658
	36.6421	0.1051	0.1341	0.1711	0.188	0.1923	0.0128	0.0223	0.0364	0.0439	0.0458	0.2558	0.3721	0.5123	0.5679	0.6022	0.012	0.0254	0.0478	0.0586	0.0657
	36.8629	0.1048	0.1336	0.1707	0.1877	0.192	0.0128	0.0222	0.0362	0.0437	0.0457	0.2551	0.3711	0.5114	0.5674	0.6021	0.0119	0.0252	0.0476	0.0585	0.0657
	37.0836	0.1044	0.1331	0.1704	0.1874	0.1917	0.0127	0.022	0.0361	0.0436	0.0456	0.2544	0.37	0.5104	0.5668	0.602	0.0119	0.0251	0.0475	0.0583	0.0657
	37.3043	0.1041	0.1327	0.17	0.1871	0.1914	0.0127	0.0218	0.0359	0.0434	0.0454	0.2537	0.369	0.5095	0.5662	0.6019	0.0118	0.025	0.0473	0.0582	0.0657
	37.5251	0.1037	0.1322	0.1697	0.1868	0.1911	0.0126	0.0217	0.0358	0.0433	0.0453	0.253	0.368	0.5085	0.5656	0.6018	0.0117	0.0248	0.0471	0.0581	0.0656
	37.7458	0.1034	0.1318	0.1693	0.1865	0.1908	0.0126	0.0215	0.0356	0.0431	0.0451	0.2523	0.367	0.5076	0.5651	0.6017	0.0117	0.0247	0.047	0.058	0.0656
	37.9666	0.103	0.1313	0.169	0.1862	0.1905	0.0125	0.0214	0.0355	0.043	0.045	0.2516	0.366	0.5067	0.5645	0.6016	0.0116	0.0246	0.0468	0.0579	0.0656
	38.1873	0.1027	0.1309	0.1687	0.1859	0.1902	0.0125	0.0213	0.0354	0.0429	0.0449	0.2509	0.365	0.5058	0.5639	0.6015	0.0116	0.0244	0.0466	0.0578	0.0656
	38.408	0.1023	0.1305	0.1683	0.1856	0.1899	0.0124	0.0211	0.0352	0.0427	0.0447	0.2502	0.364	0.5048	0.5633	0.6014	0.0115	0.0243	0.0465	0.0577	0.0655
	38.6288	0.102	0.1301	0.168	0.1853	0.1896	0.0124	0.021	0.0351	0.0426	0.0446	0.2495	0.363	0.5039	0.5628	0.6013	0.0114	0.0242	0.0463	0.0575	0.0655
	38.8495	0.1017	0.1296	0.1677	0.185	0.1893	0.0123	0.0208	0.0349	0.0425	0.0445	0.2489	0.362	0.503	0.5622	0.6012	0.0114	0.024	0.0461	0.0574	0.0655
	39.0702	0.1013	0.1292	0.1673	0.1847	0.1891	0.0123	0.0207	0.0348	0.0423	0.0443	0.2482	0.3611	0.5021	0.5616	0.6011	0.0113	0.0239	0.046	0.0573	0.0655
	39.291	0.101	0.1288	0.167	0.1844	0.1888	0.0122	0.0206	0.0347	0.0422	0.0442	0.2476	0.3601	0.5012	0.5611	0.601	0.0113	0.0238	0.0458	0.0572	0.0655
	39.5117	0.1007	0.1284	0.1667	0.1841	0.1885	0.0122	0.0204	0.0345	0.0421	0.0441	0.2469	0.3592	0.5003	0.5605	0.6009	0.0112	0.0237	0.0456	0.0571	0.0654
	39.7324	0.1004	0.128	0.1664	0.1838	0.1882	0.0121	0.0203	0.0344	0.0419	0.0439	0.2463	0.3582	0.4993	0.5599	0.6008	0.0111	0.0235	0.0455	0.057	0.0654
	39.9532	0.1001	0.1276	0.166	0.1835	0.1879	0.0121	0.0202	0.0343	0.0418	0.0438	0.2457	0.3573	0.4984	0.5594	0.6007	0.0111	0.0234	0.0453	0.0569	0.0654
	40.1739	0.0997	0.1272	0.1657	0.1832	0.1877	0.012	0.0201	0.0341	0.0417	0.0437	0.245	0.3563	0.4975	0.5588	0.6006	0.011	0.0233	0.0451	0.0567	0.0654
	40.3946	0.0994	0.1269	0.1654	0.183	0.1874	0.012	0.0199	0.034	0.0415	0.0436	0.2444	0.3554	0.4966	0.5582	0.6005	0.011	0.0232	0.045	0.0566	0.0654
	40.6154	0.0991	0.1265	0.1651	0.1827	0.1871	0.0119	0.0198	0.0339	0.0414	0.0434	0.2438	0.3545	0.4957	0.5577	0.6004	0.0109	0.0231	0.0448	0.0565	0.0653
	40.8361	0.0988	0.1261	0.1648	0.1824	0.1869	0.0119	0.0197	0.0338	0.0413	0.0433	0.2432	0.3536	0.4948	0.5571	0.6003	0.0109	0.0229	0.0447	0.0564	0.0653
	41.0569	0.0985	0.1258	0.1645	0.1821	0.1866	0.0118	0.0196	0.0336	0.0412	0.0432	0.2426	0.3526	0.4939	0.5565	0.6002	0.0108	0.0228	0.0445	0.0563	0.0653
	41.2776	0.0983	0.1254	0.1642	0.1819	0.1863	0.0118	0.0195	0.0335	0.041	0.0431	0.242	0.3517	0.493	0.556	0.6001	0.0108	0.0227	0.0443	0.0562	0.0653
	41.4983	0.098	0.125	0.1639	0.1816	0.1861	0.0117	0.0193	0.0334	0.0409	0.0429	0.2414	0.3508	0.4921	0.5554	0.6	0.0107	0.0226	0.0442	0.0561	0.0652
	41.7191	0.0977	0.1247	0.1636	0.1813	0.1858	0.0117	0.0192	0.0333	0.0408	0.0428	0.2409	0.3499	0.4913	0.5548	0.5999	0.0106	0.0225	0.044	0.056	0.0652
	41.9398	0.0974	0.1243	0.1633	0.181	0.1855	0.0116	0.0191	0.0332	0.0407	0.0427	0.2403	0.3491	0.4904	0.5543	0.5998	0.0106	0.0224	0.0439	0.0558	0.0652
	42.1605	0.0971	0.124	0.163	0.1808	0.1853	0.0116	0.019	0.033	0.0406	0.0426	0.2397	0.3482	0.4895	0.5537	0.5997	0.0105	0.0222	0.0437	0.0557	0.0652
	42.3813	0.0968	0.1236	0.1627	0.1805	0.185	0.0115	0.0189	0.0329	0.0405	0.0425	0.2392	0.3473	0.4886	0.5531	0.5996	0.0105	0.0221	0.0436	0.0556	0.0652
	42.602	0.0966	0.1233	0.1624	0.1803	0.1848	0.0115	0.0188	0.0328	0.0403	0.0423	0.2386	0.3464	0.4877	0.5526	0.5995	0.0105	0.022	0.0434	0.0555	0.0651
	42.8227	0.0963	0.123	0.1622	0.18	0.1845	0.0114	0.0187	0.0327	0.0402	0.0422	0.2381	0.3455	0.4868	0.552	0.5994	0.0104	0.0219	0.0432	0.0554	0.0651
	43.0435	0.096	0.1227	0.1619	0.1797	0.1842	0.0114	0.0186	0.0326	0.0401	0.0421	0.2375	0.3447	0.4859	0.5514	0.5993	0.0104	0.0218	0.0431	0.0553	0.0651
	43.2642	0.0958	0.1223	0.1616	0.1795	0.184	0.0113	0.0185	0.0325	0.04	0.042	0.237	0.3438	0.485	0.5508	0.5992	0.0103	0.0217	0.0429	0.0552	0.0651
	43.4849	0.0955	0.122	0.1613	0.1792	0.1837	0.0113	0.0184	0.0323	0.0399	0.0419	0.2364	0.343	0.4842	0.5503	0.5991	0.0103	0.0216	0.0428	0.0551	0.0651
	43.7057	0.0953	0.1217	0.161	0.179	0.1835	0.0112	0.0183	0.0322	0.0398	0.0418	0.2359	0.3421	0.4833	0.5497	0.599	0.0102	0.0215	0.0426	0.0549	0.065
	43.9264	0.095	0.1214	0.1608	0.1787	0.1832	0.0112	0.0182	0.0321	0.0396	0.0417	0.2354	0.3413	0.4824	0.5491	0.5989	0.0102	0.0214	0.0425	0.0548	0.065
	44.1472	0.0948	0.1211	0.1605	0.1785	0.183	0.0112	0.0181	0.032	0.0395	0.0416	0.2349	0.3404	0.4815	0.5485	0.5988	0.0101	0.0213	0.0423	0.0547	0.065
	44.3679	0.0945	0.1208	0.1602	0.1782	0.1828	0.0111	0.018	0.0319	0.0394	0.0414	0.2344	0.3396	0.4806	0.548	0.5987	0.0101	0.0212	0.0422	0.0546	0.065
	44.5886	0.0943	0.1205	0.16	0.178	0.1825	0.0111	0.0179	0.0318	0.0393	0.0413	0.2339	0.3388	0.4798	0.5474	0.5987	0.01	0.0211	0.042	0.0545	0.065
	44.8094	0.094	0.1202	0.1597	0.1777	0.1823	0.011	0.0178	0.0317	0.0392	0.0412	0.2334	0.3379	0.4789	0.5468	0.5986	0.01	0.021	0.0419	0.0544	0.0649
	45.0301	0.0938	0.1199	0.1594	0.1775	0.182	0.011	0.0177	0.0316	0.0391	0.0411	0.2329	0.3371	0.478	0.5462	0.5985	0.01	0.0209	0.0417	0.0543	0.0649
	45.2508	0.0936	0.1196	0.1592	0.1772	0.1818	0.0109	0.0176	0.0315	0.039	0.041	0.2324	0.3363	0.4771	0.5456	0.5984	0.0099	0.0208	0.0416	0.0541	0.0649
	45.4716	0.0934	0.1193	0.1589	0.177	0.1815	0.0109	0.0176	0.0314	0.0389	0.0409	0.2319	0.3355	0.4763	0.545	0.5983	0.0099	0.0207	0.0414	0.054	0.0649
	45.6923	0.0931	0.119	0.1586	0.1767	0.1813	0.0108	0.0175	0.0313	0.0388	0.0408	0.2314	0.3347	0.4754	0.5445	0.5982	0.0098	0.0206	0.0413	0.0539	0.0649
	45.913	0.0929	0.1187	0.1584	0.1765	0.1811	0.0108	0.0174	0.0312	0.0387	0.0407	0.231	0.3339	0.4745	0.5439	0.5981	0.0098	0.0205	0.0411	0.0538	0.0648
	46.1338	0.0927	0.1184	0.1581	0.1762	0.1808	0.0108	0.0173	0.0311	0.0386	0.0406	0.2305	0.3331	0.4737	0.5433	0.598	0.0098	0.0204	0.041	0.0537	0.0648
	46.3545	0.0925	0.1182	0.1579	0.176	0.1806	0.0107	0.0172	0.031	0.0385	0.0405	0.23	0.3323	0.4728	0.5427	0.5979	0.0097	0.0203	0.0408	0.0536	0.0648
	46.5753	0.0923	0.1179	0.1576	0.1758	0.1804	0.0107	0.0171	0.0309	0.0384	0.0404	0.2296	0.3315	0.4719	0.5421	0.5978	0.0097	0.0202	0.0407	0.0535	0.0648
	46.796	0.092	0.1176	0.1574	0.1755	0.1801	0.0106	0.0171	0.0308	0.0383	0.0403	0.2291	0.3307	0.471	0.5415	0.5977	0.0096	0.0201	0.0405	0.0533	0.0648
	47.0167	0.0918	0.1174	0.1571	0.1753	0.1799	0.0106	0.017	0.0307	0.0382	0.0402	0.2287	0.3299	0.4702	0.5409	0.5976	0.0096	0.02	0.0404	0.0532	0.0647
	47.2375	0.0916	0.1171	0.1569	0.1751	0.1797	0.0105	0.0169	0.0306	0.0381	0.0401	0.2282	0.3291	0.4693	0.5403	0.5975	0.0096	0.0199	0.0402	0.0531	0.0647
	47.4582	0.0914	0.1168	0.1566	0.1748	0.1794	0.0105	0.0168	0.0305	0.038	0.04	0.2278	0.3283	0.4684	0.5397	0.5974	0.0095	0.0198	0.0401	0.053	0.0647
	47.6789	0.0912	0.1166	0.1564	0.1746	0.1792	0.0105	0.0168	0.0304	0.0379	0.0399	0.2274	0.3276	0.4676	0.5391	0.5973	0.0095	0.0197	0.0399	0.0529	0.0647
	47.8997	0.091	0.1163	0.1562	0.1744	0.179	0.0104	0.0167	0.0303	0.0378	0.0398	0.2269	0.3268	0.4667	0.5385	0.5972	0.0095	0.0196	0.0398	0.0528	0.0647
	48.1204	0.0908	0.1161	0.1559	0.1741	0.1788	0.0104	0.0166	0.0302	0.0377	0.0397	0.2265	0.326	0.4658	0.5379	0.5971	0.0094	0.0195	0.0396	0.0526	0.0646
	48.3411	0.0906	0.1158	0.1557	0.1739	0.1785	0.0103	0.0165	0.0301	0.0376	0.0396	0.2261	0.3253	0.465	0.5373	0.597	0.0094	0.0194	0.0395	0.0525	0.0646
	48.5619	0.0904	0.1156	0.1554	0.1737	0.1783	0.0103	0.0165	0.03	0.0375	0.0395	0.2257	0.3245	0.4641	0.5367	0.5969	0.0093	0.0193	0.0393	0.0524	0.0646
	48.7826	0.0903	0.1154	0.1552	0.1735	0.1781	0.0103	0.0164	0.0299	0.0374	0.0394	0.2253	0.3237	0.4632	0.5361	0.5968	0.0093	0.0192	0.0392	0.0523	0.0646
	49.0033	0.0901	0.1151	0.155	0.1732	0.1779	0.0102	0.0163	0.0298	0.0373	0.0393	0.2249	0.323	0.4624	0.5355	0.5967	0.0093	0.0192	0.0391	0.0522	0.0645
	49.2241	0.0899	0.1149	0.1547	0.173	0.1777	0.0102	0.0162	0.0297	0.0372	0.0392	0.2245	0.3222	0.4615	0.5349	0.5966	0.0092	0.0191	0.0389	0.0521	0.0645
	49.4448	0.0897	0.1146	0.1545	0.1728	0.1774	0.0102	0.0162	0.0297	0.0371	0.0391	0.2241	0.3215	0.4606	0.5343	0.5965	0.0092	0.019	0.0388	0.0519	0.0645
	49.6656	0.0895	0.1144	0.1543	0.1726	0.1772	0.0101	0.0161	0.0296	0.037	0.039	0.2237	0.3207	0.4598	0.5336	0.5964	0.0092	0.0189	0.0386	0.0518	0.0645
	49.8863	0.0894	0.1142	0.154	0.1723	0.177	0.0101	0.016	0.0295	0.0369	0.0389	0.2233	0.32	0.4589	0.533	0.5963	0.0091	0.0188	0.0385	0.0517	0.0645
	50.107	0.0892	0.114	0.1538	0.1721	0.1768	0.01	0.016	0.0294	0.0368	0.0388	0.2229	0.3193	0.458	0.5324	0.5962	0.0091	0.0187	0.0383	0.0516	0.0644
	50.3278	0.089	0.1137	0.1536	0.1719	0.1766	0.01	0.0159	0.0293	0.0367	0.0387	0.2225	0.3185	0.4572	0.5318	0.5961	0.0091	0.0186	0.0382	0.0515	0.0644
	50.5485	0.0889	0.1135	0.1534	0.1717	0.1764	0.01	0.0159	0.0292	0.0366	0.0386	0.2222	0.3178	0.4563	0.5312	0.596	0.0091	0.0185	0.0381	0.0514	0.0644
	50.7692	0.0887	0.1133	0.1532	0.1715	0.1761	0.0099	0.0158	0.0291	0.0365	0.0385	0.2218	0.3171	0.4555	0.5306	0.5959	0.009	0.0185	0.0379	0.0512	0.0644
	50.99	0.0885	0.1131	0.1529	0.1713	0.1759	0.0099	0.0157	0.0291	0.0364	0.0384	0.2214	0.3164	0.4546	0.5299	0.5958	0.009	0.0184	0.0378	0.0511	0.0643
	51.2107	0.0884	0.1129	0.1527	0.171	0.1757	0.0099	0.0157	0.029	0.0363	0.0383	0.221	0.3156	0.4537	0.5293	0.5957	0.009	0.0183	0.0376	0.051	0.0643
	51.4314	0.0882	0.1127	0.1525	0.1708	0.1755	0.0098	0.0156	0.0289	0.0362	0.0382	0.2207	0.3149	0.4529	0.5287	0.5956	0.0089	0.0182	0.0375	0.0509	0.0643
	51.6522	0.0881	0.1125	0.1523	0.1706	0.1753	0.0098	0.0155	0.0288	0.0362	0.0382	0.2203	0.3142	0.452	0.528	0.5955	0.0089	0.0181	0.0373	0.0508	0.0643
	51.8729	0.0879	0.1122	0.1521	0.1704	0.1751	0.0098	0.0155	0.0287	0.0361	0.0381	0.22	0.3135	0.4512	0.5274	0.5953	0.0089	0.018	0.0372	0.0506	0.0643
	52.0936	0.0878	0.112	0.1518	0.1702	0.1749	0.0097	0.0154	0.0286	0.036	0.038	0.2196	0.3128	0.4503	0.5268	0.5952	0.0088	0.018	0.0371	0.0505	0.0642
	52.3144	0.0876	0.1118	0.1516	0.17	0.1747	0.0097	0.0154	0.0286	0.0359	0.0379	0.2193	0.3121	0.4494	0.5262	0.5951	0.0088	0.0179	0.0369	0.0504	0.0642
	52.5351	0.0875	0.1116	0.1514	0.1698	0.1745	0.0097	0.0153	0.0285	0.0358	0.0378	0.2189	0.3114	0.4486	0.5255	0.595	0.0088	0.0178	0.0368	0.0503	0.0642
	52.7559	0.0873	0.1114	0.1512	0.1696	0.1743	0.0096	0.0153	0.0284	0.0357	0.0377	0.2186	0.3107	0.4477	0.5249	0.5949	0.0088	0.0177	0.0366	0.0502	0.0642
	52.9766	0.0872	0.1112	0.151	0.1694	0.1741	0.0096	0.0152	0.0283	0.0356	0.0376	0.2183	0.31	0.4469	0.5242	0.5948	0.0087	0.0176	0.0365	0.05	0.0641
	53.1973	0.087	0.1111	0.1508	0.1692	0.1739	0.0096	0.0151	0.0282	0.0355	0.0375	0.2179	0.3093	0.446	0.5236	0.5947	0.0087	0.0176	0.0364	0.0499	0.0641
	53.4181	0.0869	0.1109	0.1506	0.169	0.1737	0.0095	0.0151	0.0282	0.0355	0.0374	0.2176	0.3086	0.4451	0.523	0.5946	0.0087	0.0175	0.0362	0.0498	0.0641
	53.6388	0.0867	0.1107	0.1504	0.1688	0.1735	0.0095	0.015	0.0281	0.0354	0.0374	0.2173	0.3079	0.4443	0.5223	0.5945	0.0087	0.0174	0.0361	0.0497	0.0641
	53.8595	0.0866	0.1105	0.1502	0.1686	0.1733	0.0095	0.015	0.028	0.0353	0.0373	0.217	0.3073	0.4434	0.5217	0.5944	0.0086	0.0173	0.036	0.0496	0.0641
	54.0803	0.0865	0.1103	0.15	0.1684	0.1731	0.0094	0.0149	0.0279	0.0352	0.0372	0.2166	0.3066	0.4426	0.521	0.5943	0.0086	0.0173	0.0358	0.0494	0.064
	54.301	0.0864	0.1101	0.1498	0.1682	0.1729	0.0094	0.0149	0.0278	0.0351	0.0371	0.2163	0.3059	0.4417	0.5204	0.5942	0.0086	0.0172	0.0357	0.0493	0.064
	54.5217	0.0862	0.1099	0.1496	0.168	0.1727	0.0094	0.0148	0.0278	0.035	0.037	0.216	0.3052	0.4408	0.5197	0.5941	0.0086	0.0171	0.0355	0.0492	0.064
	54.7425	0.0861	0.1098	0.1494	0.1678	0.1725	0.0093	0.0148	0.0277	0.035	0.0369	0.2157	0.3046	0.44	0.5191	0.5939	0.0085	0.017	0.0354	0.0491	0.064
	54.9632	0.086	0.1096	0.1492	0.1676	0.1723	0.0093	0.0147	0.0276	0.0349	0.0368	0.2154	0.3039	0.4391	0.5184	0.5938	0.0085	0.017	0.0353	0.049	0.0639
	55.1839	0.0858	0.1094	0.149	0.1674	0.1721	0.0093	0.0147	0.0275	0.0348	0.0368	0.2151	0.3032	0.4383	0.5178	0.5937	0.0085	0.0169	0.0351	0.0488	0.0639
	55.4047	0.0857	0.1093	0.1488	0.1672	0.1719	0.0093	0.0146	0.0275	0.0347	0.0367	0.2148	0.3026	0.4374	0.5171	0.5936	0.0085	0.0168	0.035	0.0487	0.0639
	55.6254	0.0856	0.1091	0.1486	0.167	0.1717	0.0092	0.0146	0.0274	0.0346	0.0366	0.2145	0.3019	0.4366	0.5164	0.5935	0.0084	0.0167	0.0349	0.0486	0.0639
	55.8462	0.0855	0.1089	0.1484	0.1668	0.1715	0.0092	0.0145	0.0273	0.0345	0.0365	0.2142	0.3012	0.4357	0.5158	0.5934	0.0084	0.0167	0.0347	0.0485	0.0638
	56.0669	0.0854	0.1088	0.1482	0.1666	0.1713	0.0092	0.0145	0.0273	0.0345	0.0364	0.2139	0.3006	0.4349	0.5151	0.5933	0.0084	0.0166	0.0346	0.0483	0.0638
	56.2876	0.0853	0.1086	0.148	0.1664	0.1711	0.0091	0.0145	0.0272	0.0344	0.0364	0.2136	0.2999	0.434	0.5145	0.5932	0.0084	0.0165	0.0345	0.0482	0.0638
	56.5084	0.0851	0.1084	0.1478	0.1662	0.1709	0.0091	0.0144	0.0271	0.0343	0.0363	0.2133	0.2993	0.4331	0.5138	0.593	0.0083	0.0165	0.0343	0.0481	0.0638
	56.7291	0.085	0.1083	0.1476	0.166	0.1707	0.0091	0.0144	0.027	0.0342	0.0362	0.2131	0.2986	0.4323	0.5131	0.5929	0.0083	0.0164	0.0342	0.048	0.0637
	56.9498	0.0849	0.1081	0.1474	0.1658	0.1705	0.0091	0.0143	0.027	0.0341	0.0361	0.2128	0.298	0.4314	0.5124	0.5928	0.0083	0.0163	0.0341	0.0479	0.0637
	57.1706	0.0848	0.108	0.1472	0.1656	0.1703	0.009	0.0143	0.0269	0.0341	0.036	0.2125	0.2974	0.4306	0.5118	0.5927	0.0083	0.0162	0.0339	0.0477	0.0637
	57.3913	0.0847	0.1078	0.147	0.1654	0.1702	0.009	0.0142	0.0268	0.034	0.036	0.2122	0.2967	0.4297	0.5111	0.5926	0.0083	0.0162	0.0338	0.0476	0.0637
	57.612	0.0846	0.1077	0.1468	0.1652	0.17	0.009	0.0142	0.0268	0.0339	0.0359	0.212	0.2961	0.4289	0.5104	0.5925	0.0082	0.0161	0.0337	0.0475	0.0636
	57.8328	0.0845	0.1075	0.1467	0.1651	0.1698	0.009	0.0142	0.0267	0.0338	0.0358	0.2117	0.2955	0.428	0.5098	0.5923	0.0082	0.016	0.0335	0.0474	0.0636
	58.0535	0.0844	0.1074	0.1465	0.1649	0.1696	0.0089	0.0141	0.0266	0.0338	0.0357	0.2114	0.2948	0.4272	0.5091	0.5922	0.0082	0.016	0.0334	0.0472	0.0636
	58.2742	0.0843	0.1072	0.1463	0.1647	0.1694	0.0089	0.0141	0.0266	0.0337	0.0356	0.2112	0.2942	0.4263	0.5084	0.5921	0.0082	0.0159	0.0333	0.0471	0.0636
	58.495	0.0842	0.1071	0.1461	0.1645	0.1692	0.0089	0.014	0.0265	0.0336	0.0356	0.2109	0.2936	0.4255	0.5077	0.592	0.0082	0.0158	0.0331	0.047	0.0635
	58.7157	0.0841	0.1069	0.1459	0.1643	0.169	0.0089	0.014	0.0264	0.0335	0.0355	0.2106	0.293	0.4246	0.507	0.5919	0.0081	0.0158	0.033	0.0469	0.0635
	58.9365	0.084	0.1068	0.1457	0.1641	0.1689	0.0088	0.014	0.0264	0.0335	0.0354	0.2104	0.2923	0.4238	0.5064	0.5918	0.0081	0.0157	0.0329	0.0467	0.0635
	59.1572	0.0839	0.1067	0.1456	0.1639	0.1687	0.0088	0.0139	0.0263	0.0334	0.0353	0.2101	0.2917	0.4229	0.5057	0.5916	0.0081	0.0156	0.0327	0.0466	0.0635
	59.3779	0.0838	0.1065	0.1454	0.1638	0.1685	0.0088	0.0139	0.0262	0.0333	0.0353	0.2099	0.2911	0.4221	0.505	0.5915	0.0081	0.0156	0.0326	0.0465	0.0634
	59.5987	0.0837	0.1064	0.1452	0.1636	0.1683	0.0088	0.0139	0.0262	0.0332	0.0352	0.2096	0.2905	0.4212	0.5043	0.5914	0.0081	0.0155	0.0325	0.0464	0.0634
	59.8194	0.0836	0.1063	0.145	0.1634	0.1681	0.0087	0.0138	0.0261	0.0332	0.0351	0.2094	0.2899	0.4204	0.5036	0.5913	0.008	0.0154	0.0324	0.0462	0.0634
	60.0401	0.0835	0.1061	0.1448	0.1632	0.1679	0.0087	0.0138	0.026	0.0331	0.035	0.2091	0.2893	0.4195	0.5029	0.5911	0.008	0.0154	0.0322	0.0461	0.0634
	60.2609	0.0835	0.106	0.1447	0.163	0.1678	0.0087	0.0137	0.026	0.033	0.035	0.2089	0.2887	0.4187	0.5022	0.591	0.008	0.0153	0.0321	0.046	0.0633
	60.4816	0.0834	0.1059	0.1445	0.1629	0.1676	0.0087	0.0137	0.0259	0.0329	0.0349	0.2086	0.2881	0.4178	0.5015	0.5909	0.008	0.0152	0.032	0.0459	0.0633
	60.7023	0.0833	0.1057	0.1443	0.1627	0.1674	0.0086	0.0137	0.0258	0.0329	0.0348	0.2084	0.2875	0.417	0.5008	0.5908	0.008	0.0152	0.0318	0.0457	0.0633
	60.9231	0.0832	0.1056	0.1441	0.1625	0.1672	0.0086	0.0136	0.0258	0.0328	0.0347	0.2082	0.2869	0.4162	0.5001	0.5907	0.0079	0.0151	0.0317	0.0456	0.0633
	61.1438	0.0831	0.1055	0.144	0.1623	0.1671	0.0086	0.0136	0.0257	0.0327	0.0347	0.2079	0.2863	0.4153	0.4994	0.5905	0.0079	0.0151	0.0316	0.0455	0.0632
	61.3645	0.083	0.1054	0.1438	0.1622	0.1669	0.0086	0.0136	0.0257	0.0327	0.0346	0.2077	0.2857	0.4145	0.4987	0.5904	0.0079	0.015	0.0315	0.0454	0.0632
	61.5853	0.083	0.1053	0.1436	0.162	0.1667	0.0086	0.0135	0.0256	0.0326	0.0345	0.2075	0.2851	0.4136	0.498	0.5903	0.0079	0.0149	0.0313	0.0452	0.0632
	61.806	0.0829	0.1051	0.1435	0.1618	0.1665	0.0085	0.0135	0.0255	0.0325	0.0344	0.2073	0.2845	0.4128	0.4973	0.5902	0.0079	0.0149	0.0312	0.0451	0.0632
	62.0268	0.0828	0.105	0.1433	0.1616	0.1664	0.0085	0.0135	0.0255	0.0324	0.0344	0.207	0.284	0.4119	0.4966	0.59	0.0079	0.0148	0.0311	0.045	0.0631
	62.2475	0.0827	0.1049	0.1431	0.1615	0.1662	0.0085	0.0135	0.0254	0.0324	0.0343	0.2068	0.2834	0.4111	0.4959	0.5899	0.0078	0.0147	0.0309	0.0449	0.0631
	62.4682	0.0826	0.1048	0.1429	0.1613	0.166	0.0085	0.0134	0.0253	0.0323	0.0342	0.2066	0.2828	0.4103	0.4952	0.5898	0.0078	0.0147	0.0308	0.0447	0.0631
	62.689	0.0826	0.1047	0.1428	0.1611	0.1658	0.0084	0.0134	0.0253	0.0322	0.0342	0.2064	0.2822	0.4094	0.4945	0.5896	0.0078	0.0146	0.0307	0.0446	0.0631
	62.9097	0.0825	0.1046	0.1426	0.1609	0.1657	0.0084	0.0134	0.0252	0.0322	0.0341	0.2062	0.2817	0.4086	0.4938	0.5895	0.0078	0.0146	0.0306	0.0445	0.063
	63.1304	0.0824	0.1045	0.1424	0.1608	0.1655	0.0084	0.0133	0.0252	0.0321	0.034	0.2059	0.2811	0.4077	0.4931	0.5894	0.0078	0.0145	0.0304	0.0443	0.063
	63.3512	0.0824	0.1044	0.1423	0.1606	0.1653	0.0084	0.0133	0.0251	0.032	0.0339	0.2057	0.2805	0.4069	0.4923	0.5893	0.0078	0.0145	0.0303	0.0442	0.063
	63.5719	0.0823	0.1043	0.1421	0.1604	0.1652	0.0084	0.0133	0.025	0.032	0.0339	0.2055	0.28	0.4061	0.4916	0.5891	0.0077	0.0144	0.0302	0.0441	0.0629
	63.7926	0.0822	0.1042	0.142	0.1603	0.165	0.0083	0.0133	0.025	0.0319	0.0338	0.2053	0.2794	0.4052	0.4909	0.589	0.0077	0.0143	0.0301	0.044	0.0629
	64.0134	0.0822	0.1041	0.1418	0.1601	0.1648	0.0083	0.0132	0.0249	0.0318	0.0337	0.2051	0.2788	0.4044	0.4902	0.5889	0.0077	0.0143	0.03	0.0438	0.0629
	64.2341	0.0821	0.104	0.1416	0.1599	0.1647	0.0083	0.0132	0.0249	0.0318	0.0337	0.2049	0.2783	0.4036	0.4895	0.5887	0.0077	0.0142	0.0298	0.0437	0.0629
	64.4548	0.082	0.1039	0.1415	0.1598	0.1645	0.0083	0.0132	0.0248	0.0317	0.0336	0.2047	0.2777	0.4027	0.4888	0.5886	0.0077	0.0142	0.0297	0.0436	0.0628
	64.6756	0.082	0.1038	0.1413	0.1596	0.1643	0.0083	0.0132	0.0248	0.0316	0.0335	0.2045	0.2772	0.4019	0.488	0.5885	0.0077	0.0141	0.0296	0.0435	0.0628
	64.8963	0.0819	0.1037	0.1411	0.1594	0.1642	0.0083	0.0131	0.0247	0.0316	0.0335	0.2043	0.2766	0.4011	0.4873	0.5883	0.0077	0.0141	0.0295	0.0433	0.0628
	65.1171	0.0818	0.1036	0.141	0.1593	0.164	0.0082	0.0131	0.0246	0.0315	0.0334	0.2041	0.2761	0.4002	0.4866	0.5882	0.0076	0.014	0.0293	0.0432	0.0628
	65.3378	0.0818	0.1035	0.1408	0.1591	0.1638	0.0082	0.0131	0.0246	0.0314	0.0333	0.2039	0.2755	0.3994	0.4859	0.5881	0.0076	0.0139	0.0292	0.0431	0.0627
	65.5585	0.0817	0.1034	0.1407	0.1589	0.1637	0.0082	0.0131	0.0245	0.0314	0.0333	0.2037	0.275	0.3986	0.4851	0.5879	0.0076	0.0139	0.0291	0.0429	0.0627
	65.7793	0.0816	0.1033	0.1405	0.1588	0.1635	0.0082	0.013	0.0245	0.0313	0.0332	0.2035	0.2745	0.3977	0.4844	0.5878	0.0076	0.0138	0.029	0.0428	0.0627
	66	0.0816	0.1033	0.1404	0.1586	0.1633	0.0082	0.013	0.0244	0.0312	0.0331	0.2033	0.2739	0.3969	0.4837	0.5876	0.0076	0.0138	0.0289	0.0427	0.0626
