# Supplementary material for: Protein abundance of AKT and ERK pathway components governs cell type‐specific regulation of proliferation
Source: Mol Syst Biol. 2017 Jan 25;13(1):904. doi: 10.15252/msb.20167258 (PMC5293153; doi:10.15252/msb.20167258)
Supplement: Supplementary file 9 — Source Data for Figure 3 [file MSB-13-904-s007.zip]

Archive with 6 entries (5 files):
- Source_Data_for_Figure_3/
- Source_Data_for_Figure_3/Figure03B.xlsx
- Source_Data_for_Figure_3/Figure03D.xlsx
- Source_Data_for_Figure_3/Figure03A.xlsx
- Source_Data_for_Figure_3/Figure03C.xlsx
- Source_Data_for_Figure_3/Thumbs.db
