# Supplementary material for: Protein abundance of AKT and ERK pathway components governs cell type‐specific regulation of proliferation
Source: Mol Syst Biol. 2017 Jan 25;13(1):904. doi: 10.15252/msb.20167258 (PMC5293153; doi:10.15252/msb.20167258)
Supplement: Supplementary file 9 — Source Data for Figure 3 [file MSB-13-904-s007.zip › Source_Data_for_Figure_3/Figure03B.xlsx]

## Sheet: Sheet1
source	simulation	simulation	simulation		experiment	experiment	experiment			experiment	experiment
cells		BaF3-EpoR	BaF3-EpoR			BaF3-EpoR	BaF3-EpoR			BaF3-EpoR	BaF3-EpoR
condition		4xSHIP1	3xPTEN			4xSHIP1	4xSHIP1			3xPTEN	3xPTEN
variable	time	pAKT	pAKT		time	pAKT	pAKT			pAKT	pAKT
unit	min	nm	nm		min	nm	nm			nm	nm
value		mean	mean			mean	standard deviation			mean	standard deviation
id					tExp_4xSHIP1	yExp_4xSHIP1	yExpStd_4xSHIP1		tExp_3xPTEN	yExp_3xPTEN	yExpStd_3xPTEN
	0	2.5558	0.4695		0	1.34	0.792		0	1.3	0.6685
	0.2207	2.5596	0.4705		10	13.16	1.974		5	7.06	1.2445
	0.4415	2.5762	0.4749		30	7.42	1.4		10	10.77	1.6155
	0.6622	2.6105	0.4836		60	4.55	1.113		15	3.72	0.9105
	0.8829	2.6647	0.4973						20	5.52	1.0905
	1.1037	2.74	0.5163						30	1.93	0.7315
	1.3244	2.8376	0.5408						40	1.42	0.6805
	1.5452	2.9584	0.571
	1.7659	3.1037	0.6072
	1.9866	3.2748	0.6498
	2.2074	3.4735	0.6991
	2.4281	3.7017	0.7555
	2.6488	3.9612	0.8195
	2.8696	4.2543	0.8914
	3.0903	4.5827	0.9716
	3.311	4.9484	1.0607
	3.5318	5.3525	1.1589
	3.7525	5.7959	1.2665
	3.9732	6.2785	1.3839
	4.194	6.7986	1.5112
	4.4147	7.3527	1.6484
	4.6355	7.9355	1.7954
	4.8562	8.54	1.952
	5.0769	9.1569	2.1177
	5.2977	9.7748	2.2918
	5.5184	10.3812	2.4736
	5.7391	10.9632	2.662
	5.9599	11.5086	2.8556
	6.1806	12.0053	3.0531
	6.4013	12.4455	3.2528
	6.6221	12.8241	3.4529
	6.8428	13.1378	3.6517
	7.0635	13.3883	3.8473
	7.2843	13.5748	4.038
	7.505	13.7081	4.2221
	7.7258	13.7904	4.3981
	7.9465	13.8279	4.565
	8.1672	13.8271	4.7214
	8.388	13.7941	4.8669
	8.6087	13.735	5.0011
	8.8294	13.6548	5.1234
	9.0502	13.5578	5.2329
	9.2709	13.4475	5.3318
	9.4916	13.3268	5.4211
	9.7124	13.1982	5.4979
	9.9331	13.0638	5.5646
	10.1538	12.9251	5.6235
	10.3746	12.7835	5.6717
	10.5953	12.64	5.7122
	10.8161	12.4955	5.7479
	11.0368	12.3505	5.7766
	11.2575	12.2056	5.7996
	11.4783	12.0613	5.8168
	11.699	11.9178	5.829
	11.9197	11.7755	5.8369
	12.1405	11.6345	5.8411
	12.3612	11.4951	5.8419
	12.5819	11.3573	5.8398
	12.8027	11.2213	5.8351
	13.0234	11.0871	5.828
	13.2441	10.9548	5.8188
	13.4649	10.8246	5.8079
	13.6856	10.6961	5.7953
	13.9064	10.5694	5.7812
	14.1271	10.4453	5.7659
	14.3478	10.3235	5.7494
	14.5686	10.2035	5.7319
	14.7893	10.0851	5.7135
	15.01	9.9679	5.6943
	15.2308	9.8526	5.6743
	15.4515	9.7395	5.6537
	15.6722	9.6279	5.6325
	15.893	9.5181	5.6107
	16.1137	9.4105	5.5885
	16.3344	9.3052	5.5658
	16.5552	9.2027	5.5427
	16.7759	9.1022	5.5193
	16.9967	9.0023	5.4956
	17.2174	8.9037	5.4715
	17.4381	8.8062	5.4473
	17.6589	8.7111	5.4227
	17.8796	8.6189	5.398
	18.1003	8.5285	5.3731
	18.3211	8.4393	5.3481
	18.5418	8.3499	5.3229
	18.7625	8.2611	5.2976
	18.9833	8.1744	5.2722
	19.204	8.0891	5.2467
	19.4247	8.006	5.2211
	19.6455	7.925	5.1954
	19.8662	7.8458	5.1697
	20.087	7.7678	5.1439
	20.3077	7.6908	5.1182
	20.5284	7.6149	5.0923
	20.7492	7.5399	5.0665
	20.9699	7.4659	5.0407
	21.1906	7.3931	5.0148
	21.4114	7.3216	4.989
	21.6321	7.2513	4.9631
	21.8528	7.1821	4.9373
	22.0736	7.1141	4.9115
	22.2943	7.0472	4.8858
	22.5151	6.9812	4.86
	22.7358	6.9161	4.8344
	22.9565	6.8524	4.8087
	23.1773	6.7894	4.7832
	23.398	6.7271	4.7577
	23.6187	6.6661	4.7321
	23.8395	6.6065	4.7067
	24.0602	6.5469	4.6813
	24.2809	6.4875	4.6561
	24.5017	6.43	4.631
	24.7224	6.374	4.6058
	24.9431	6.3197	4.5806
	25.1639	6.2653	4.5555
	25.3846	6.2098	4.5307
	25.6054	6.1559	4.5061
	25.8261	6.1037	4.4815
	26.0468	6.0519	4.4567
	26.2676	6.0005	4.4316
	26.4883	5.9504	4.4068
	26.709	5.9004	4.3828
	26.9298	5.8513	4.3598
	27.1505	5.8041	4.3366
	27.3712	5.7572	4.3123
	27.592	5.7106	4.2874
	27.8127	5.6646	4.2627
	28.0334	5.618	4.2386
	28.2542	5.5716	4.2149
	28.4749	5.527	4.1915
	28.6957	5.4836	4.168
	28.9164	5.4405	4.1445
	29.1371	5.3976	4.1211
	29.3579	5.3552	4.0979
	29.5786	5.314	4.0747
	29.7993	5.2733	4.0517
	30.0201	5.2337	4.0288
	30.2408	5.1953	4.006
	30.4615	5.1565	3.9833
	30.6823	5.1171	3.9608
	30.903	5.0773	3.9383
	31.1237	5.0382	3.9159
	31.3445	5.0006	3.8937
	31.5652	4.9644	3.8715
	31.786	4.9291	3.8495
	32.0067	4.8932	3.8276
	32.2274	4.8573	3.8058
	32.4482	4.8222	3.784
	32.6689	4.788	3.7624
	32.8896	4.7537	3.7409
	33.1104	4.7194	3.7195
	33.3311	4.6859	3.6982
	33.5518	4.6534	3.677
	33.7726	4.6203	3.6559
	33.9933	4.5882	3.6349
	34.214	4.5571	3.6141
	34.4348	4.5259	3.5933
	34.6555	4.4947	3.5726
	34.8763	4.464	3.5521
	35.097	4.4337	3.5316
	35.3177	4.4037	3.5113
	35.5385	4.3741	3.491
	35.7592	4.3449	3.4709
	35.9799	4.3159	3.4508
	36.2007	4.2873	3.4309
	36.4214	4.259	3.4111
	36.6421	4.2311	3.3914
	36.8629	4.2034	3.3718
	37.0836	4.1761	3.3523
	37.3043	4.149	3.3329
	37.5251	4.1223	3.3135
	37.7458	4.0958	3.2943
	37.9666	4.0697	3.2752
	38.1873	4.0438	3.2562
	38.408	4.0183	3.2373
	38.6288	3.993	3.2186
	38.8495	3.968	3.1999
	39.0702	3.9432	3.1813
	39.291	3.9187	3.1628
	39.5117	3.8945	3.1444
	39.7324	3.8705	3.1262
	39.9532	3.8468	3.108
	40.1739	3.8233	3.0899
	40.3946	3.8001	3.0719
	40.6154	3.7772	3.054
	40.8361	3.7544	3.0363
	41.0569	3.732	3.0186
	41.2776	3.7097	3.0011
	41.4983	3.6877	2.9836
	41.7191	3.6659	2.9662
	41.9398	3.6443	2.9488
	42.1605	3.623	2.9316
	42.3813	3.6018	2.9144
	42.602	3.5809	2.8974
	42.8227	3.5602	2.8805
	43.0435	3.5397	2.8637
	43.2642	3.5194	2.8471
	43.4849	3.4993	2.8305
	43.7057	3.4794	2.814
	43.9264	3.4597	2.7975
	44.1472	3.4402	2.7811
	44.3679	3.4208	2.7648
	44.5886	3.4017	2.7485
	44.8094	3.3828	2.7323
	45.0301	3.3641	2.7164
	45.2508	3.3455	2.7006
	45.4716	3.3271	2.6849
	45.6923	3.3089	2.6694
	45.913	3.2909	2.654
	46.1338	3.273	2.6385
	46.3545	3.2553	2.6232
	46.5753	3.2377	2.6078
	46.796	3.2203	2.5925
	47.0167	3.2031	2.5772
	47.2375	3.186	2.562
	47.4582	3.1691	2.5469
	47.6789	3.1524	2.5319
	47.8997	3.1358	2.517
	48.1204	3.1194	2.5021
	48.3411	3.1032	2.4874
	48.5619	3.0872	2.4727
	48.7826	3.0713	2.4582
	49.0033	3.0555	2.4437
	49.2241	3.0399	2.4294
	49.4448	3.0244	2.4152
	49.6656	3.0091	2.401
	49.8863	2.9938	2.387
	50.107	2.9787	2.3731
	50.3278	2.9636	2.3593
	50.5485	2.9487	2.3455
	50.7692	2.9339	2.3319
	50.99	2.9191	2.3182
	51.2107	2.9046	2.3047
	51.4314	2.8902	2.2912
	51.6522	2.876	2.2778
	51.8729	2.8619	2.2645
	52.0936	2.848	2.2513
	52.3144	2.8342	2.2382
	52.5351	2.8206	2.2252
	52.7559	2.8072	2.2123
	52.9766	2.7939	2.1994
	53.1973	2.7807	2.1866
	53.4181	2.7675	2.1738
	53.6388	2.7545	2.1611
	53.8595	2.7417	2.1484
	54.0803	2.7289	2.1358
	54.301	2.7162	2.1234
	54.5217	2.7037	2.111
	54.7425	2.6912	2.0988
	54.9632	2.6788	2.0866
	55.1839	2.6666	2.0745
	55.4047	2.6545	2.0624
	55.6254	2.6425	2.0504
	55.8462	2.6306	2.0384
	56.0669	2.6189	2.0265
	56.2876	2.6072	2.0146
	56.5084	2.5956	2.0028
	56.7291	2.5841	1.9912
	56.9498	2.5727	1.9797
	57.1706	2.5613	1.9683
	57.3913	2.55	1.957
	57.612	2.5388	1.9456
	57.8328	2.5276	1.9343
	58.0535	2.5164	1.9231
	58.2742	2.5053	1.9119
	58.495	2.4942	1.9007
	58.7157	2.4832	1.8896
	58.9365	2.4723	1.8785
	59.1572	2.4616	1.8676
	59.3779	2.4509	1.8567
	59.5987	2.4404	1.8458
	59.8194	2.43	1.8351
	60.0401	2.4197	1.8244
	60.2609	2.4096	1.8137
	60.4816	2.3995	1.8031
	60.7023	2.3896	1.7926
	60.9231	2.3797	1.7821
	61.1438	2.3699	1.7718
	61.3645	2.3603	1.7616
	61.5853	2.3507	1.7515
	61.806	2.3412	1.7415
	62.0268	2.3318	1.7316
	62.2475	2.3226	1.7216
	62.4682	2.3134	1.7117
	62.689	2.3043	1.7019
	62.9097	2.2953	1.692
	63.1304	2.2864	1.6822
	63.3512	2.2776	1.6725
	63.5719	2.2688	1.663
	63.7926	2.2601	1.6535
	64.0134	2.2515	1.6443
	64.2341	2.2429	1.6351
	64.4548	2.2344	1.626
	64.6756	2.226	1.6168
	64.8963	2.2175	1.6077
	65.1171	2.2091	1.5986
	65.3378	2.2008	1.5894
	65.5585	2.1924	1.5803
	65.7793	2.1841	1.5714
	66	2.1758	1.5625
