# Supplementary material for: Protein abundance of AKT and ERK pathway components governs cell type‐specific regulation of proliferation
Source: Mol Syst Biol. 2017 Jan 25;13(1):904. doi: 10.15252/msb.20167258 (PMC5293153; doi:10.15252/msb.20167258)
Supplement: Supplementary file 9 — Source Data for Figure 3 [file MSB-13-904-s007.zip › Source_Data_for_Figure_3/Figure03D.xlsx]

## Sheet: Sheet1
source	experiment	experiment	experiment
variable	DUSP abundance ratio (BaF3-EpoR/mCFU-E)	DUSP abundance ratio (BaF3-EpoR/mCFU-E)	DUSP abundance ratio (BaF3-EpoR/mCFU-E)
unit	log2-fold change	log2-fold change	log2-fold change
value	mean	mean	mean
id	DUSP4	DUSP5	DUSP6
	5.38125	7.53637	5.06723
	5.31045	7.53067	4.99233
	5.44495	7.65567	5.33963
	5.43245	7.62067	5.33843
	5.38885	7.56947	5.39713
	5.69815	7.81077	5.24663
	4.81565	6.51157	5.02293
	4.80705	6.88247	5.15633
	4.27105	6.80077	5.14973
	3.84645	6.51227	4.75183
