# Supplementary material for: Protein abundance of AKT and ERK pathway components governs cell type‐specific regulation of proliferation
Source: Mol Syst Biol. 2017 Jan 25;13(1):904. doi: 10.15252/msb.20167258 (PMC5293153; doi:10.15252/msb.20167258)
Supplement: Supplementary file 9 — Source Data for Figure 3 [file MSB-13-904-s007.zip › Source_Data_for_Figure_3/Figure03A.xlsx]

## Sheet: Sheet1
source	simulation	simulation	simulation	simulation	simulation		experiment	experiment	experiment	experiment	experiment		experiment	experiment	experiment			experiment	experiment
cells		mCFU-E	BaF3-EpoR	mCFU-E	mCFU-E			mCFU-E	mCFU-E	BaF3-EpoR	BaF3-EpoR			mCFU-E	mCFU-E			mCFU-E	mCFU-E
condition		wild-type	wild-type	12xSHIP1	11xPTEN			wild-type	wild-type	wild-type	wild-type			12xSHIP1	12xSHIP1			11xPTEN	11xPTEN
variable	time	pAKT	pAKT	pAKT	pAKT		time	pAKT	pAKT	pAKT	pAKT		time	pAKT	pAKT			pAKT	pAKT
unit	min	nm	nm	nm	nm		min	nm	nm	nm	nm		min	nm	nm			nm	nm
value		mean	mean	mean	mean			mean	standard deviation	mean	standard deviation			mean	standard deviation			mean	standard deviation
id		pAKTc	pAKTb	12xSHIP1c	11xPTENc			CFUE		BaF3-EpoR	BaF3 SD		CFUE_pAkt_tExp_11xSHIP1	CFUE_pAkt_yExp_11xSHIP1				CFUE_pAkt_yExp_12xPTEN	CFUE_pAkt_yExpStd_12xPTEN
	0	22.674	2.9949	22.7	1.5		0	24.499	13.4499	0.2994	1.3472		0	22.28	10.735		0	4.93	4.513
	0.2207	23.8025	3.0025	23.8	1.5		1	61.5822	17.1582	0.3232	1.2927		1	55.27	14.034		1.5	23.15	6.335
	0.4415	28.9296	3.0296	28.9	1.8		5	170.02	28.002	0.5474	1.9257		3	170.14	25.521		5	73.21	11.341
	0.6622	39.1289	3.0783	39.1	2.4		8	139.675	24.9675	0.5707	3.2918		5	148.12	23.319		10	80.4	12.06
	0.8829	53.4268	3.1489	53.4	3.5		10	220	33	0.5743	3.2773		8	145.96	23.103		15	58.27	9.847
	1.1037	69.3655	3.2419	69.2	6		12	168.235	27.8235	0.6066	3.2555		10	162.8	24.787		20	42.42	8.262
	1.3244	84.7243	3.3579	84.4	11.6		14	138.783	24.8783	0.5967	2.8413		12	151.14	23.621		30	33.64	7.384
	1.5452	98.411	3.4979	97.9	22.3		16	144.584	25.4584	0.6156	2.4634		16	149.41	23.448		40	20.87	6.107
	1.7659	110.194	3.6634	109.4	34.8		18	197.688	30.7688	0.5734	2.3835		20	79.02	16.409		50	12.77	5.297
	1.9866	120.21	3.8561	119.1	44.2		20	140.568	25.0568	0.6362	2.2454		30	101.48	18.655		60	8.8	4.9
	2.2074	128.691	4.0779	127.3	49.9		25	164.665	27.4665	0.5044	2.1582		45	72.55	15.762
	2.4281	135.868	4.3311	134	53.3		30	151.724	26.1724	0.5429	1.9184		60	28.28	11.335
	2.6488	141.952	4.6185	139.7	55.6		35	145.03	25.503	0.4775	2.1727
	2.8696	147.118	4.943	144.3	57.5		40	116.471	22.6471	0.4703	1.9257
	3.0903	151.514	5.3079	148.2	59.1		45	115.578	22.5578	0.4936	1.7324
	3.311	155.264	5.7167	151.4	60.5		50	127.627	23.7627	0.4443	1.6197
	3.5318	158.473	6.1729	154.1	61.8		55	87.9108	19.7911	0.4228	1.6103
	3.7525	161.227	6.6803	156.2	62.9		60	68.2759	17.8276	0.3761	1.6604
	3.9732	163.598	7.2421	158	63.9
	4.194	165.643	7.8609	159.4	64.8
	4.4147	167.413	8.5384	160.5	65.7
	4.6355	168.947	9.2743	161.3	66.4
	4.8562	170.279	10.0661	161.9	67
	5.0769	171.437	10.9079	162.4	67.6
	5.2977	172.444	11.7902	162.6	68
	5.5184	173.319	12.6997	162.7	68.5
	5.7391	174.08	13.6188	162.7	68.8
	5.9599	174.74	14.5275	162.6	69.2
	6.1806	175.31	15.4044	162.4	69.4
	6.4013	175.802	16.2286	162	69.6
	6.6221	176.223	16.9822	161.6	69.8
	6.8428	176.581	17.6528	161.1	69.9
	7.0635	176.882	18.2327	160.6	70
	7.2843	177.133	18.7177	160	70.1
	7.505	177.337	19.1096	159.4	70.1
	7.7258	177.499	19.4178	158.7	70.1
	7.9465	177.623	19.6518	157.9	70
	8.1672	177.712	19.8147	157.2	70
	8.388	177.768	19.9165	156.4	69.9
	8.6087	177.795	19.9754	155.6	69.8
	8.8294	177.794	19.9955	154.7	69.6
	9.0502	177.768	19.9794	153.9	69.4
	9.2709	177.718	19.9385	153	69.3
	9.4916	177.646	19.8777	152.1	69.1
	9.7124	177.554	19.7968	151.2	68.8
	9.9331	177.442	19.7027	150.2	68.6
	10.1538	177.312	19.5991	149.3	68.3
	10.3746	177.165	19.4845	148.3	68.1
	10.5953	177.002	19.3618	147.4	67.8
	10.8161	176.823	19.2381	146.4	67.5
	11.0368	176.63	19.1082	145.4	67.2
	11.2575	176.424	18.9707	144.5	66.9
	11.4783	176.204	18.834	143.5	66.5
	11.699	175.972	18.6952	142.5	66.2
	11.9197	175.729	18.5512	141.5	65.8
	12.1405	175.474	18.4082	140.5	65.5
	12.3612	175.208	18.2662	139.5	65.1
	12.5819	174.933	18.1211	138.5	64.7
	12.8027	174.647	17.9774	137.5	64.3
	13.0234	174.352	17.8348	136.5	64
	13.2441	174.048	17.6897	135.5	63.6
	13.4649	173.735	17.5457	134.5	63.2
	13.6856	173.414	17.4037	133.5	62.8
	13.9064	173.085	17.2591	132.5	62.3
	14.1271	172.748	17.1154	131.5	61.9
	14.3478	172.404	16.9769	130.5	61.5
	14.5686	172.052	16.8393	129.6	61.1
	14.7893	171.694	16.6998	128.6	60.7
	15.01	171.329	16.5605	127.6	60.3
	15.2308	170.958	16.4234	126.6	59.8
	15.4515	170.58	16.2881	125.6	59.4
	15.6722	170.196	16.1542	124.6	59
	15.893	169.807	16.0214	123.7	58.5
	16.1137	169.412	15.8898	122.7	58.1
	16.3344	169.012	15.7594	121.7	57.7
	16.5552	168.607	15.6305	120.8	57.2
	16.7759	168.197	15.5031	119.8	56.8
	16.9967	167.781	15.3773	118.8	56.4
	17.2174	167.362	15.2529	117.9	55.9
	17.4381	166.937	15.1301	116.9	55.5
	17.6589	166.509	15.0089	116	55.1
	17.8796	166.076	14.8891	115.1	54.6
	18.1003	165.639	14.7708	114.1	54.2
	18.3211	165.199	14.654	113.2	53.8
	18.5418	164.754	14.5386	112.3	53.3
	18.7625	164.306	14.4247	111.4	52.9
	18.9833	163.855	14.3123	110.5	52.5
	19.204	163.4	14.2014	109.6	52.1
	19.4247	162.942	14.092	108.7	51.6
	19.6455	162.481	13.9839	107.8	51.2
	19.8662	162.017	13.8773	106.9	50.8
	20.087	161.55	13.7722	106.1	50.4
	20.3077	161.081	13.6686	105.2	50
	20.5284	160.609	13.5663	104.3	49.6
	20.7492	160.135	13.4654	103.5	49.2
	20.9699	159.658	13.3656	102.6	48.8
	21.1906	159.179	13.2673	101.8	48.4
	21.4114	158.697	13.1704	101	48
	21.6321	158.214	13.0749	100.1	47.6
	21.8528	157.728	12.9806	99.3	47.2
	22.0736	157.241	12.8875	98.5	46.8
	22.2943	156.753	12.7958	97.7	46.4
	22.5151	156.263	12.7058	96.9	46
	22.7358	155.773	12.6174	96.1	45.6
	22.9565	155.28	12.5298	95.3	45.2
	23.1773	154.787	12.4431	94.6	44.9
	23.398	154.292	12.3576	93.8	44.5
	23.6187	153.795	12.2736	93	44.1
	23.8395	153.297	12.1911	92.3	43.8
	24.0602	152.797	12.1093	91.5	43.4
	24.2809	152.296	12.028	90.8	43
	24.5017	151.795	11.9474	90.1	42.7
	24.7224	151.294	11.8677	89.3	42.3
	24.9431	150.794	11.7889	88.6	42
	25.1639	150.294	11.7113	87.9	41.6
	25.3846	149.792	11.6351	87.2	41.3
	25.6054	149.289	11.5604	86.5	40.9
	25.8261	148.786	11.4868	85.8	40.6
	26.0468	148.284	11.4145	85.1	40.3
	26.2676	147.781	11.3433	84.5	40
	26.4883	147.278	11.2729	83.8	39.6
	26.709	146.775	11.2033	83.2	39.3
	26.9298	146.272	11.1346	82.5	39
	27.1505	145.77	11.0665	81.9	38.7
	27.3712	145.268	10.9993	81.2	38.4
	27.592	144.766	10.9329	80.6	38.1
	27.8127	144.265	10.8675	80	37.7
	28.0334	143.764	10.8027	79.4	37.4
	28.2542	143.264	10.7383	78.7	37.1
	28.4749	142.764	10.6746	78.1	36.8
	28.6957	142.265	10.612	77.6	36.6
	28.9164	141.767	10.5506	77	36.3
	29.1371	141.27	10.4896	76.4	36
	29.3579	140.773	10.4291	75.8	35.7
	29.5786	140.278	10.3691	75.2	35.4
	29.7993	139.783	10.3104	74.7	35.1
	30.0201	139.29	10.2529	74.1	34.9
	30.2408	138.798	10.1966	73.6	34.6
	30.4615	138.306	10.1416	73	34.3
	30.6823	137.816	10.0878	72.5	34.1
	30.903	137.328	10.0334	72	33.8
	31.1237	136.841	9.9781	71.5	33.6
	31.3445	136.355	9.9232	70.9	33.3
	31.5652	135.87	9.87	70.4	33.1
	31.786	135.387	9.819	69.9	32.8
	32.0067	134.906	9.7689	69.4	32.6
	32.2274	134.426	9.7187	68.9	32.3
	32.4482	133.947	9.6664	68.5	32.1
	32.6689	133.471	9.613	68	31.8
	32.8896	132.995	9.562	67.5	31.6
	33.1104	132.522	9.5125	67	31.4
	33.3311	132.051	9.4653	66.6	31.1
	33.5518	131.581	9.4183	66.1	30.9
	33.7726	131.113	9.3712	65.7	30.7
	33.9933	130.647	9.3247	65.2	30.5
	34.214	130.183	9.2791	64.8	30.2
	34.4348	129.721	9.2351	64.3	30
	34.6555	129.261	9.1901	63.9	29.8
	34.8763	128.803	9.1441	63.5	29.6
	35.097	128.346	9.1002	63.1	29.4
	35.3177	127.892	9.0581	62.7	29.2
	35.5385	127.44	9.0147	62.3	29
	35.7592	126.99	8.9711	61.9	28.8
	35.9799	126.543	8.9283	61.5	28.6
	36.2007	126.097	8.8865	61.1	28.4
	36.4214	125.654	8.8453	60.7	28.2
	36.6421	125.212	8.8046	60.3	28
	36.8629	124.773	8.7641	59.9	27.8
	37.0836	124.337	8.724	59.5	27.6
	37.3043	123.903	8.684	59.2	27.5
	37.5251	123.471	8.6446	58.8	27.3
	37.7458	123.041	8.6055	58.5	27.1
	37.9666	122.614	8.5669	58.1	26.9
	38.1873	122.189	8.5288	57.8	26.8
	38.408	121.766	8.4909	57.4	26.6
	38.6288	121.346	8.4535	57.1	26.4
	38.8495	120.928	8.4165	56.7	26.2
	39.0702	120.513	8.38	56.4	26.1
	39.291	120.1	8.3437	56.1	25.9
	39.5117	119.689	8.3078	55.8	25.8
	39.7324	119.281	8.2722	55.4	25.6
	39.9532	118.875	8.237	55.1	25.4
	40.1739	118.472	8.2021	54.8	25.3
	40.3946	118.071	8.1676	54.5	25.1
	40.6154	117.673	8.1333	54.2	25
	40.8361	117.277	8.0994	53.9	24.8
	41.0569	116.883	8.0658	53.6	24.7
	41.2776	116.492	8.0326	53.3	24.5
	41.4983	116.103	7.9996	53	24.4
	41.7191	115.717	7.9669	52.7	24.2
	41.9398	115.333	7.9346	52.5	24.1
	42.1605	114.952	7.9025	52.2	24
	42.3813	114.573	7.8708	51.9	23.8
	42.602	114.197	7.8393	51.6	23.7
	42.8227	113.823	7.8081	51.4	23.5
	43.0435	113.452	7.7772	51.1	23.4
	43.2642	113.083	7.7466	50.8	23.3
	43.4849	112.718	7.7162	50.6	23.2
	43.7057	112.354	7.6862	50.3	23
	43.9264	111.994	7.6563	50.1	22.9
	44.1472	111.636	7.6268	49.8	22.8
	44.3679	111.281	7.5975	49.6	22.7
	44.5886	110.928	7.5684	49.4	22.5
	44.8094	110.578	7.5396	49.1	22.4
	45.0301	110.231	7.5111	48.9	22.3
	45.2508	109.887	7.4828	48.6	22.2
	45.4716	109.545	7.4547	48.4	22.1
	45.6923	109.206	7.4269	48.2	21.9
	45.913	108.87	7.3994	48	21.8
	46.1338	108.536	7.372	47.8	21.7
	46.3545	108.198	7.3449	47.5	21.6
	46.5753	107.866	7.318	47.3	21.5
	46.796	107.538	7.2913	47.1	21.4
	47.0167	107.212	7.2649	46.9	21.3
	47.2375	106.889	7.2386	46.7	21.2
	47.4582	106.568	7.2125	46.5	21.1
	47.6789	106.25	7.1867	46.3	21
	47.8997	105.934	7.1611	46.1	20.9
	48.1204	105.62	7.1358	45.9	20.8
	48.3411	105.309	7.1106	45.7	20.7
	48.5619	105	7.0857	45.5	20.6
	48.7826	104.694	7.0609	45.3	20.5
	49.0033	104.39	7.0363	45.1	20.4
	49.2241	104.089	7.0119	44.9	20.3
	49.4448	103.79	6.9877	44.8	20.2
	49.6656	103.493	6.9637	44.6	20.1
	49.8863	103.199	6.9398	44.4	20
	50.107	102.906	6.9161	44.2	19.9
	50.3278	102.617	6.8926	44.1	19.8
	50.5485	102.329	6.8693	43.9	19.7
	50.7692	102.044	6.8462	43.7	19.7
	50.99	101.762	6.8234	43.6	19.6
	51.2107	101.481	6.8007	43.4	19.5
	51.4314	101.203	6.7782	43.2	19.4
	51.6522	100.927	6.7559	43.1	19.3
	51.8729	100.654	6.7337	42.9	19.2
	52.0936	100.382	6.7116	42.8	19.2
	52.3144	100.114	6.6896	42.6	19.1
	52.5351	99.8469	6.6677	42.5	19
	52.7559	99.5824	6.646	42.3	18.9
	52.9766	99.3201	6.6243	42.2	18.8
	53.1973	99.06	6.603	42	18.8
	53.4181	98.8022	6.5819	41.9	18.7
	53.6388	98.5465	6.561	41.7	18.6
	53.8595	98.293	6.5404	41.6	18.5
	54.0803	98.0416	6.52	41.5	18.5
	54.301	97.7923	6.4999	41.3	18.4
	54.5217	97.5451	6.4799	41.2	18.3
	54.7425	97.3001	6.4599	41.1	18.3
	54.9632	97.0571	6.4399	40.9	18.2
	55.1839	96.8162	6.42	40.8	18.1
	55.4047	96.5774	6.4001	40.7	18
	55.6254	96.3407	6.3803	40.5	18
	55.8462	96.106	6.3606	40.4	17.9
	56.0669	95.8733	6.3412	40.3	17.9
	56.2876	95.6426	6.3219	40.2	17.8
	56.5084	95.4139	6.3029	40.1	17.7
	56.7291	95.1872	6.2841	39.9	17.7
	56.9498	94.9624	6.2654	39.8	17.6
	57.1706	94.7397	6.247	39.7	17.5
	57.3913	94.5188	6.2286	39.6	17.5
	57.612	94.2999	6.2101	39.5	17.4
	57.8328	94.0829	6.1918	39.4	17.4
	58.0535	93.8678	6.1734	39.3	17.3
	58.2742	93.6545	6.1552	39.2	17.2
	58.495	93.4431	6.1369	39.1	17.2
	58.7157	93.2336	6.1187	38.9	17.1
	58.9365	93.0259	6.1009	38.8	17.1
	59.1572	92.8201	6.0833	38.7	17
	59.3779	92.616	6.0659	38.6	17
	59.5987	92.4138	6.0487	38.5	16.9
	59.8194	92.2133	6.0316	38.4	16.8
	60.0401	92.0146	6.0148	38.3	16.8
	60.2609	91.8176	5.998	38.3	16.7
	60.4816	91.6224	5.9811	38.2	16.7
	60.7023	91.4289	5.9642	38.1	16.6
	60.9231	91.2372	5.9474	38	16.6
	61.1438	91.0471	5.9306	37.9	16.5
	61.3645	90.8587	5.9138	37.8	16.5
	61.5853	90.672	5.8971	37.7	16.4
	61.806	90.4869	5.8806	37.6	16.4
	62.0268	90.3035	5.8641	37.5	16.3
	62.2475	90.1217	5.8477	37.4	16.3
	62.4682	89.9415	5.8314	37.4	16.3
	62.689	89.763	5.8152	37.3	16.2
	62.9097	89.586	5.799	37.2	16.2
	63.1304	89.4106	5.7832	37.1	16.1
	63.3512	89.2367	5.7675	37	16.1
	63.5719	89.0644	5.7521	37	16
	63.7926	88.8936	5.7368	36.9	16
	64.0134	88.7244	5.7217	36.8	15.9
	64.2341	88.5566	5.7069	36.7	15.9
	64.4548	88.3903	5.6921	36.7	15.9
	64.6756	88.2255	5.6772	36.6	15.8
	64.8963	88.0622	5.6624	36.5	15.8
	65.1171	87.9003	5.6477	36.4	15.7
	65.3378	87.7398	5.633	36.4	15.7
	65.5585	87.5808	5.6184	36.3	15.6
	65.7793	87.4231	5.6038	36.2	15.6
	66	87.2669	5.5894	36.2	15.6
