# Supplementary material for: Protein abundance of AKT and ERK pathway components governs cell type‐specific regulation of proliferation
Source: Mol Syst Biol. 2017 Jan 25;13(1):904. doi: 10.15252/msb.20167258 (PMC5293153; doi:10.15252/msb.20167258)
Supplement: Supplementary file 9 — Source Data for Figure 3 [file MSB-13-904-s007.zip › Source_Data_for_Figure_3/Figure03C.xlsx]

## Sheet: Sheet1
source	simulation	simulation	simulation
variable	chi^2	DUSP abundance ratio (BaF3-EpoR/mCFU-E)	DUSP abundance ratio (BaF3-EpoR/mCFU-E)
unit		log10-fold change	log2-fold change
value		mean	mean
id	chi^2	log10(p)	log2(p)
	526.649	1.50911	5.01315
	526.497	1.5103	5.01711
	526.359	1.51149	5.02106
	526.207	1.51268	5.02502
	526.074	1.51387	5.02897
	525.925	1.51506	5.03293
	525.787	1.51625	5.03688
	525.652	1.51744	5.04084
	525.512	1.51863	5.04479
	525.383	1.51982	5.04875
	525.254	1.52101	5.0527
	525.127	1.5222	5.05665
	525.008	1.5234	5.06061
	524.874	1.52459	5.06456
	524.759	1.52578	5.06852
	524.526	1.52816	5.07643
	524.296	1.53054	5.08434
	524.088	1.53292	5.09225
	523.885	1.5353	5.10016
	523.686	1.53768	5.10807
	523.502	1.54006	5.11597
	523.332	1.54244	5.12388
	523.155	1.54482	5.13179
	523.009	1.5472	5.1397
	522.864	1.54959	5.14761
	522.736	1.55197	5.15552
	522.613	1.55435	5.16343
	522.503	1.55673	5.17134
	522.388	1.55911	5.17925
	522.296	1.56149	5.18716
	522.219	1.56387	5.19507
	522.139	1.56625	5.20298
	522.068	1.56863	5.21089
	522.017	1.57101	5.2188
	521.978	1.5734	5.22671
	521.93	1.57578	5.23462
	521.906	1.57816	5.24252
	521.893	1.58054	5.25043
	521.878	1.58292	5.25834
	521.875	1.5853	5.26625
	521.881	1.58768	5.27416
	521.883	1.59006	5.28207
	521.904	1.59244	5.28998
	521.928	1.59482	5.29789
	521.956	1.5972	5.3058
	522	1.59959	5.31371
	522.032	1.60197	5.32162
	522.071	1.60435	5.32953
	522.123	1.60673	5.33744
	522.165	1.60911	5.34535
	522.213	1.61149	5.35326
	522.275	1.61387	5.36116
	522.334	1.61625	5.36907
	522.398	1.61863	5.37698
	522.458	1.62101	5.38489
	522.524	1.6234	5.3928
	522.59	1.62578	5.40071
	522.666	1.62816	5.40862
	522.729	1.63054	5.41653
	522.801	1.63292	5.42444
	522.871	1.6353	5.43235
	522.944	1.63768	5.44026
	523.028	1.64006	5.44817
	523.11	1.64244	5.45608
	523.182	1.64482	5.46399
	523.264	1.6472	5.4719
	523.334	1.64959	5.47981
	523.417	1.65197	5.48771
	523.508	1.65435	5.49562
	523.582	1.65673	5.50353
	523.67	1.65911	5.51144
	523.763	1.66149	5.51935
	523.851	1.66387	5.52726
	523.931	1.66625	5.53517
	524.021	1.66863	5.54308
	524.105	1.67101	5.55099
	524.197	1.6734	5.5589
	524.287	1.67578	5.56681
	524.372	1.67816	5.57472
	524.469	1.68054	5.58263
	524.562	1.68292	5.59054
	524.647	1.6853	5.59845
	524.741	1.68768	5.60635
	524.838	1.69006	5.61426
	524.928	1.69244	5.62217
	525.027	1.69482	5.63008
	525.114	1.6972	5.63799
	525.208	1.69959	5.6459
	525.301	1.70197	5.65381
	525.392	1.70435	5.66172
	525.485	1.70673	5.66963
	525.582	1.70911	5.67754
	525.68	1.71149	5.68545
	525.772	1.71387	5.69336
	525.865	1.71625	5.70127
	525.961	1.71863	5.70918
	526.062	1.72101	5.71709
