# Supplementary material for: Protein abundance of AKT and ERK pathway components governs cell type‐specific regulation of proliferation
Source: Mol Syst Biol. 2017 Jan 25;13(1):904. doi: 10.15252/msb.20167258 (PMC5293153; doi:10.15252/msb.20167258)
Supplement: Supplementary file 10 — Source Data for Figure 4 [file MSB-13-904-s008.zip]

Archive with 39 entries (32 files):
- Source_Data_for_Figure_4/
- Source_Data_for_Figure_4/Figure04C.xlsx
- Source_Data_for_Figure_4/.DS_Store
- Source_Data_for_Figure_4/Figure04D.xlsx
- Source_Data_for_Figure_4/Figure04A.xlsx
- Source_Data_for_Figure_4/Figure04B.xlsx
- Source_Data_for_Figure_4/Figure04C/
- Source_Data_for_Figure_4/Figure04C/.DS_Store
- Source_Data_for_Figure_4/Figure04C/All_JPEG/
- Source_Data_for_Figure_4/Figure04C/All_JPEG/Figure04C_PDI.jpg
- Source_Data_for_Figure_4/Figure04C/All_JPEG/Figure04C_RSK.jpg
- Source_Data_for_Figure_4/Figure04C/All_RAW/
- Source_Data_for_Figure_4/Figure04C/All_RAW/Figure04C_PDI.tif
- Source_Data_for_Figure_4/Figure04C/All_RAW/Figure04C_RSK.tif
- Source_Data_for_Figure_4/Figure04D/
- Source_Data_for_Figure_4/Figure04D/.DS_Store
- Source_Data_for_Figure_4/Figure04D/All_JPEG/
- Source_Data_for_Figure_4/Figure04D/All_JPEG/Figure04D_CFUE_totalS6.jpg
- Source_Data_for_Figure_4/Figure04D/All_JPEG/Figure04D_BaF3_actin.jpg
- Source_Data_for_Figure_4/Figure04D/All_JPEG/Figure04D_CFUE_pAKT.jpg
- Source_Data_for_Figure_4/Figure04D/All_JPEG/Figure04D_BaF3_ppERK.jpg
- Source_Data_for_Figure_4/Figure04D/All_JPEG/.DS_Store
- Source_Data_for_Figure_4/Figure04D/All_JPEG/Figure04D_BaF3_totalS6.jpg
- Source_Data_for_Figure_4/Figure04D/All_JPEG/Figure04D_BaF3_pAKT.jpg
- Source_Data_for_Figure_4/Figure04D/All_JPEG/Figure04D_CFUE_ppERK.jpg
- Source_Data_for_Figure_4/Figure04D/All_JPEG/Figure04D_CFUE_actin.jpg
- Source_Data_for_Figure_4/Figure04D/All_JPEG/Figure04D_CFUE_pS6.jpg
- Source_Data_for_Figure_4/Figure04D/All_JPEG/Figure04D_BaF3_pS6.jpg
- Source_Data_for_Figure_4/Figure04D/All_RAW/
- Source_Data_for_Figure_4/Figure04D/All_RAW/Figure04D_BaF3_pAKT.tif
- Source_Data_for_Figure_4/Figure04D/All_RAW/Figure04D_CFUE_actin.tif
- Source_Data_for_Figure_4/Figure04D/All_RAW/Figure04D_BaF3_pS6.tif
- Source_Data_for_Figure_4/Figure04D/All_RAW/Figure04D_CFUE_ppERK.tif
- Source_Data_for_Figure_4/Figure04D/All_RAW/Figure04D_CFUE_totalS6.tif
- Source_Data_for_Figure_4/Figure04D/All_RAW/Figure04D_BaF3_ppERK.tif
- Source_Data_for_Figure_4/Figure04D/All_RAW/Figure04D_CFUE_pS6.tif
- Source_Data_for_Figure_4/Figure04D/All_RAW/Figure04D_BaF3_actin.tif
- Source_Data_for_Figure_4/Figure04D/All_RAW/Figure04D_BaF3_totalS6.tif
- Source_Data_for_Figure_4/Figure04D/All_RAW/Figure04D_CFUE_pAKT.tif
