# Supplementary material for: Protein abundance of AKT and ERK pathway components governs cell type‐specific regulation of proliferation
Source: Mol Syst Biol. 2017 Jan 25;13(1):904. doi: 10.15252/msb.20167258 (PMC5293153; doi:10.15252/msb.20167258)
Supplement: Supplementary file 10 — Source Data for Figure 4 [file MSB-13-904-s008.zip › Source_Data_for_Figure_4/Figure04C.xlsx]

## Sheet: Sheet1
source	simulation	simulation	simulation	simulation	simulation	simulation	simulation	simulation	simulation		experiment	experiment	experiment	experiment	experiment		experiment	experiment	experiment	experiment	experiment		experiment	experiment	experiment	experiment	experiment		experiment	experiment	experiment	experiment	experiment			experiment	experiment
cells		32D-EpoR	32D-EpoR	32D-EpoR	32D-EpoR	32D-EpoR	32D-EpoR	32D-EpoR	32D-EpoR			32D-EpoR	32D-EpoR	32D-EpoR	32D-EpoR			32D-EpoR	32D-EpoR	32D-EpoR	32D-EpoR			32D-EpoR	32D-EpoR	32D-EpoR	32D-EpoR			32D-EpoR	32D-EpoR	32D-EpoR	32D-EpoR			32D-EpoR	32D-EpoR
condition		16xRSK	wild type	16xRSK	wild type	16xRSK	wild type	16xRSK	wild type			16xRSK	16xRSK	wild type	wild type			16xRSK	16xRSK	wild type	wild type			16xRSK	16xRSK	wild type	wild type			16xRSK	16xRSK	wild type	wild type			wild type	16xRSK
variable	time	pAKT	pAKT	ppERK	ppERK	pS6	pS6	pRSK	pRSK		time	pAKT	pAKT	pAKT	pAKT		time	ppERK	ppERK	ppERK	ppERK		time	pS6	pS6	pS6	pS6		time	pRSK	pRSK	pRSK	pRSK		biological replicate	integrated pS6	integrated pS6
unit	min	arbitrary units	arbitrary units	arbitrary units	arbitrary units	arbitrary units	arbitrary units	arbitrary units	arbitrary units		min	arbitrary units	arbitrary units	arbitrary units	arbitrary units		min	arbitrary units	arbitrary units	arbitrary units	arbitrary units		min	arbitrary units	arbitrary units	arbitrary units	arbitrary units		min	arbitrary units	arbitrary units	arbitrary units	arbitrary units			arbitrary units	arbitrary units
value		mean	mean	mean	mean	mean	mean	mean	mean			mean	standard deviation	mean	standard deviation			mean	standard deviation	mean	standard deviation			mean	standard deviation	mean	standard deviation			mean	standard deviation	mean	standard deviation			mean	mean
id	t_FineSimu	pAKToe	pAKTwt	ppERKoe	ppERKwt	pS6oe	pS6wt	pRSKoe	pRSKwt		t_Exp	RSKOE_pAKT_Exp	RSKOE_pAKT_ExpStd	pAKT_Exp	pAKT_ExpStd		t_Exp	RSKOE_ppERK_Exp	RSKOE_ppERK_ExpStd	ppERK_Exp	ppERK_ExpStd		t_Exp	RSKOE_pS6_Exp	RSKOE_pS6_ExpStd	pS6_Exp	pS6_ExpStd		t_Exp	RSKOE_pRSK_Exp	RSKOE_pRSK_ExpStd	pRSK_Exp	pRSK_ExpStd			wt	oe
	0	2.43096e+06	2.43096e+06	2.49853e+06	2.49853e+06	3.21867e+06	238481	1.68601e+07	1.05626e+06		0	1.12106e+06	1.3988e+06	2.12764e+06	1.43432e+06		0	203626	1.96414e+06	303066	1.72605e+06		0	83539.3	2.38859e+06	1987535	572447		0	975437	4.54195e+06	2.08115e+06	734221		1	1696.02	4344.46
	0.2207	2.43361e+06	2.43365e+06	2.50705e+06	2.50711e+06	3.21352e+06	238165	1.55957e+07	976913		10	2.5734e+07	3.86009e+06	2.44312e+07	3.66468e+06		10	3.88755e+07	5.83133e+06	3.39148e+07	5.08722e+06		5	4.76048e+07	7.14072e+06	7.47387e+06	1.12108e+06		5	8.88882e+07	1.33332e+07	1.05221e+07	1.57832e+06		2	1219.79	3455.85
	0.4415	2.44535e+06	2.4454e+06	2.53111e+06	2.53124e+06	3.19986e+06	237332	1.45176e+07	909221		30	3.45339e+06	1.63204e+06	4.61781e+06	1.68334e+06		30	8.78036e+06	2.82181e+06	1.18395e+07	2.87969e+06		10	1.97604e+07	4.35628e+06	5.39673e+06	913366		10	2.34133e+07	6.78574e+06	2.73697e+06	799803		3	457.62	2210.27
	0.6622	2.46971e+06	2.46975e+06	2.58725e+06	2.58739e+06	3.18006e+06	236129	1.36101e+07	852248		60	3.30473e+06	1.61717e+06	2.86703e+06	1.50826e+06		60	1.0022e+07	2.94597e+06	6.70689e+06	2.36643e+06		30	9862311	3.36647e+06	185910	392285		30	3.00379e+07	7.4482e+06	2.49772e+06	775878		4	522.189	2330.4
	0.8829	2.50831e+06	2.50831e+06	2.68726e+06	2.68725e+06	3.15627e+06	234688	1.28657e+07	805512
	1.1037	2.56196e+06	2.56196e+06	2.84109e+06	2.84088e+06	3.1305e+06	233137	1.22824e+07	768878
	1.3244	2.63125e+06	2.63127e+06	3.05751e+06	3.05736e+06	3.10469e+06	231596	1.1863e+07	742494
	1.5452	2.71675e+06	2.7168e+06	3.34468e+06	3.3445e+06	3.08079e+06	230187	1.16135e+07	726738
	1.7659	2.81915e+06	2.8192e+06	3.71025e+06	3.71015e+06	3.06078e+06	229033	1.15423e+07	722150
	1.9866	2.93927e+06	2.9393e+06	4.1612e+06	4.16116e+06	3.04671e+06	228262	1.16595e+07	729365
	2.2074	3.07803e+06	3.07806e+06	4.7035e+06	4.70348e+06	3.0407e+06	228008	1.19762e+07	749077
	2.4281	3.23652e+06	3.23655e+06	5.34149e+06	5.34151e+06	3.04495e+06	228408	1.2504e+07	781984
	2.6488	3.41596e+06	3.41599e+06	6.07755e+06	6.07776e+06	3.06175e+06	229607	1.3253e+07	828733
	2.8696	3.61767e+06	3.6177e+06	6.9124e+06	6.91236e+06	3.09343e+06	231750	1.42319e+07	889851
	3.0903	3.84306e+06	3.84308e+06	7.84279e+06	7.84276e+06	3.14237e+06	234988	1.54461e+07	965680
	3.311	4.09357e+06	4.09359e+06	8.86319e+06	8.86362e+06	3.2109e+06	239467	1.68969e+07	1.05631e+06
	3.5318	4.37066e+06	4.37068e+06	9.96832e+06	9.96676e+06	3.30127e+06	245329	1.85815e+07	1.16154e+06
	3.7525	4.67572e+06	4.67574e+06	1.11413e+07	1.11416e+07	3.41557e+06	252707	2.04909e+07	1.28084e+06
	3.9732	5.00995e+06	5.00998e+06	1.23746e+07	1.23749e+07	3.55571e+06	261722	2.2611e+07	1.41334e+06
	4.194	5.37431e+06	5.37434e+06	1.36498e+07	1.36526e+07	3.72327e+06	272476	2.49226e+07	1.55783e+06
	4.4147	5.76936e+06	5.76939e+06	1.49576e+07	1.49571e+07	3.91954e+06	285051	2.74017e+07	1.71278e+06
	4.6355	6.19504e+06	6.19507e+06	1.62746e+07	1.62749e+07	4.14541e+06	299505	3.00205e+07	1.87643e+06
	4.8562	6.65057e+06	6.65058e+06	1.75866e+07	1.75871e+07	4.40134e+06	315872	3.27468e+07	2.04682e+06
	5.0769	7.1342e+06	7.1342e+06	1.88776e+07	1.88778e+07	4.68738e+06	334156	3.55471e+07	2.22184e+06
	5.2977	7.64306e+06	7.64306e+06	2.01324e+07	2.01325e+07	5.00311e+06	354334	3.83869e+07	2.39932e+06
	5.5184	8.17298e+06	8.173e+06	2.13374e+07	2.13375e+07	5.34768e+06	376359	4.1232e+07	2.57714e+06
	5.7391	8.71849e+06	8.71857e+06	2.24807e+07	2.24806e+07	5.71985e+06	400155	4.40497e+07	2.75323e+06
	5.9599	9.27294e+06	9.27301e+06	2.35519e+07	2.35516e+07	6.11802e+06	425626	4.68091e+07	2.92567e+06
	6.1806	9.82846e+06	9.82846e+06	2.45429e+07	2.45426e+07	6.54031e+06	452655	4.94824e+07	3.09272e+06
	6.4013	1.03764e+07	1.03763e+07	2.54477e+07	2.54471e+07	6.9845e+06	481109	5.20453e+07	3.25288e+06
	6.6221	1.09078e+07	1.09075e+07	2.62616e+07	2.62607e+07	7.44824e+06	510841	5.44772e+07	3.40485e+06
	6.8428	1.14138e+07	1.14135e+07	2.69824e+07	2.69818e+07	7.92898e+06	541695	5.67614e+07	3.54759e+06
	7.0635	1.18867e+07	1.18862e+07	2.76094e+07	2.76086e+07	8.42411e+06	573509	5.8885e+07	3.68029e+06
	7.2843	1.23195e+07	1.2319e+07	2.81431e+07	2.81424e+07	8.93096e+06	606119	6.08389e+07	3.8024e+06
	7.505	1.27075e+07	1.27068e+07	2.85857e+07	2.85848e+07	9.4469e+06	639359	6.26172e+07	3.91353e+06
	7.7258	1.30475e+07	1.30467e+07	2.89402e+07	2.89398e+07	9.96932e+06	673066	6.42174e+07	4.01353e+06
	7.9465	1.33382e+07	1.33374e+07	2.92107e+07	2.92096e+07	1.04957e+07	707082	6.56395e+07	4.10241e+06
	8.1672	1.35802e+07	1.35794e+07	2.94016e+07	2.94017e+07	1.10237e+07	741258	6.68858e+07	4.18031e+06
	8.388	1.37757e+07	1.37749e+07	2.95184e+07	2.95182e+07	1.1551e+07	775449	6.79606e+07	4.24747e+06
	8.6087	1.39277e+07	1.3927e+07	2.95664e+07	2.95658e+07	1.20756e+07	809523	6.88699e+07	4.30432e+06
	8.8294	1.40403e+07	1.40398e+07	2.95513e+07	2.95509e+07	1.25954e+07	843354	6.96208e+07	4.35127e+06
	9.0502	1.41179e+07	1.41175e+07	2.9479e+07	2.94788e+07	1.31088e+07	876830	7.02213e+07	4.38882e+06
	9.2709	1.4165e+07	1.41647e+07	2.93553e+07	2.93552e+07	1.36142e+07	909848	7.06802e+07	4.41751e+06
	9.4916	1.4186e+07	1.41859e+07	2.91858e+07	2.91859e+07	1.41101e+07	942316	7.10065e+07	4.43793e+06
	9.7124	1.41851e+07	1.41849e+07	2.89759e+07	2.8976e+07	1.45953e+07	974152	7.12098e+07	4.45066e+06
	9.9331	1.41657e+07	1.41656e+07	2.87309e+07	2.87309e+07	1.50687e+07	1.00529e+06	7.12994e+07	4.45628e+06
	10.1538	1.4131e+07	1.4131e+07	2.84555e+07	2.84557e+07	1.55295e+07	1.03566e+06	7.12848e+07	4.45538e+06
	10.3746	1.4084e+07	1.4084e+07	2.81547e+07	2.81548e+07	1.59768e+07	1.06521e+06	7.11752e+07	4.44854e+06
	10.5953	1.40272e+07	1.40271e+07	2.78324e+07	2.78324e+07	1.64101e+07	1.09391e+06	7.09795e+07	4.4363e+06
	10.8161	1.39626e+07	1.39622e+07	2.74928e+07	2.74928e+07	1.68289e+07	1.12171e+06	7.07062e+07	4.41923e+06
	11.0368	1.38912e+07	1.38909e+07	2.71394e+07	2.71392e+07	1.72328e+07	1.14859e+06	7.03636e+07	4.39781e+06
	11.2575	1.38142e+07	1.38143e+07	2.67755e+07	2.67753e+07	1.76215e+07	1.17453e+06	6.99595e+07	4.37255e+06
	11.4783	1.37334e+07	1.37335e+07	2.64039e+07	2.64037e+07	1.79949e+07	1.19951e+06	6.95013e+07	4.34389e+06
	11.699	1.36499e+07	1.36496e+07	2.60276e+07	2.60271e+07	1.83529e+07	1.22354e+06	6.89957e+07	4.31229e+06
	11.9197	1.35636e+07	1.35633e+07	2.56486e+07	2.5648e+07	1.86956e+07	1.2466e+06	6.84494e+07	4.27813e+06
	12.1405	1.34749e+07	1.34749e+07	2.52685e+07	2.52682e+07	1.9023e+07	1.26869e+06	6.78681e+07	4.24179e+06
	12.3612	1.3385e+07	1.33849e+07	2.48903e+07	2.48897e+07	1.93353e+07	1.28984e+06	6.72576e+07	4.20363e+06
	12.5819	1.32946e+07	1.32937e+07	2.45146e+07	2.4514e+07	1.96326e+07	1.31003e+06	6.6623e+07	4.16395e+06
	12.8027	1.32028e+07	1.32018e+07	2.41429e+07	2.41424e+07	1.99154e+07	1.3293e+06	6.59687e+07	4.12305e+06
	13.0234	1.31102e+07	1.31094e+07	2.37766e+07	2.37761e+07	2.01837e+07	1.34765e+06	6.52991e+07	4.0812e+06
	13.2441	1.30171e+07	1.30162e+07	2.34164e+07	2.34159e+07	2.04381e+07	1.36511e+06	6.46182e+07	4.03863e+06
	13.4649	1.29237e+07	1.29228e+07	2.30632e+07	2.30627e+07	2.06788e+07	1.38169e+06	6.39294e+07	3.99558e+06
	13.6856	1.28301e+07	1.28293e+07	2.27176e+07	2.27171e+07	2.09062e+07	1.39742e+06	6.32359e+07	3.95224e+06
	13.9064	1.27365e+07	1.27361e+07	2.23801e+07	2.23797e+07	2.11207e+07	1.41232e+06	6.25406e+07	3.90879e+06
	14.1271	1.2643e+07	1.26427e+07	2.2051e+07	2.20507e+07	2.13228e+07	1.42642e+06	6.18459e+07	3.86538e+06
	14.3478	1.25498e+07	1.25493e+07	2.17308e+07	2.17305e+07	2.15129e+07	1.43973e+06	6.11542e+07	3.82215e+06
	14.5686	1.24567e+07	1.24563e+07	2.14196e+07	2.14193e+07	2.16913e+07	1.4523e+06	6.04675e+07	3.77924e+06
	14.7893	1.23641e+07	1.23638e+07	2.11175e+07	2.11173e+07	2.18587e+07	1.46414e+06	5.97875e+07	3.73674e+06
	15.01	1.22717e+07	1.22717e+07	2.08245e+07	2.08243e+07	2.20153e+07	1.47528e+06	5.91157e+07	3.69475e+06
	15.2308	1.21799e+07	1.21798e+07	2.05407e+07	2.05405e+07	2.21616e+07	1.48575e+06	5.84534e+07	3.65336e+06
	15.4515	1.20885e+07	1.20884e+07	2.02661e+07	2.02658e+07	2.22981e+07	1.49557e+06	5.78019e+07	3.61264e+06
	15.6722	1.19976e+07	1.19974e+07	2.00004e+07	2.00001e+07	2.24251e+07	1.50477e+06	5.7162e+07	3.57264e+06
	15.893	1.19072e+07	1.1907e+07	1.97436e+07	1.97433e+07	2.25432e+07	1.51338e+06	5.65343e+07	3.5334e+06
	16.1137	1.18175e+07	1.18173e+07	1.94955e+07	1.94951e+07	2.26527e+07	1.52142e+06	5.59199e+07	3.49498e+06
	16.3344	1.17283e+07	1.17281e+07	1.92559e+07	1.92555e+07	2.27539e+07	1.52891e+06	5.53188e+07	3.4574e+06
	16.5552	1.16397e+07	1.16395e+07	1.90246e+07	1.90241e+07	2.28475e+07	1.53589e+06	5.47315e+07	3.42068e+06
	16.7759	1.15517e+07	1.15516e+07	1.88013e+07	1.88009e+07	2.29336e+07	1.54237e+06	5.41583e+07	3.38484e+06
	16.9967	1.14644e+07	1.14643e+07	1.85859e+07	1.85855e+07	2.30126e+07	1.54838e+06	5.35993e+07	3.3499e+06
	17.2174	1.13777e+07	1.13777e+07	1.83781e+07	1.83777e+07	2.3085e+07	1.55394e+06	5.30548e+07	3.31587e+06
	17.4381	1.12918e+07	1.12917e+07	1.81776e+07	1.81773e+07	2.3151e+07	1.55907e+06	5.25247e+07	3.28274e+06
	17.6589	1.12065e+07	1.12064e+07	1.79843e+07	1.79841e+07	2.3211e+07	1.56379e+06	5.20091e+07	3.25052e+06
	17.8796	1.11219e+07	1.11218e+07	1.77979e+07	1.77977e+07	2.32652e+07	1.56812e+06	5.15079e+07	3.2192e+06
	18.1003	1.1038e+07	1.10379e+07	1.76181e+07	1.7618e+07	2.33141e+07	1.57209e+06	5.1021e+07	3.18877e+06
	18.3211	1.09548e+07	1.09548e+07	1.74448e+07	1.74447e+07	2.33578e+07	1.5757e+06	5.05481e+07	3.15923e+06
	18.5418	1.08724e+07	1.08723e+07	1.72776e+07	1.72775e+07	2.33967e+07	1.57898e+06	5.00891e+07	3.13055e+06
	18.7625	1.07906e+07	1.07905e+07	1.71163e+07	1.71163e+07	2.3431e+07	1.58195e+06	4.96438e+07	3.10273e+06
	18.9833	1.07095e+07	1.07095e+07	1.69607e+07	1.69608e+07	2.3461e+07	1.58462e+06	4.92119e+07	3.07574e+06
	19.204	1.06292e+07	1.06292e+07	1.68106e+07	1.68106e+07	2.34869e+07	1.587e+06	4.87929e+07	3.04956e+06
	19.4247	1.05496e+07	1.05495e+07	1.66656e+07	1.66658e+07	2.35089e+07	1.58912e+06	4.83867e+07	3.02418e+06
	19.6455	1.04707e+07	1.04706e+07	1.65258e+07	1.65259e+07	2.35273e+07	1.59098e+06	4.79929e+07	2.99958e+06
	19.8662	1.03925e+07	1.03925e+07	1.63907e+07	1.63908e+07	2.35422e+07	1.59259e+06	4.76111e+07	2.97572e+06
	20.087	1.0315e+07	1.0315e+07	1.62602e+07	1.62603e+07	2.35539e+07	1.59398e+06	4.7241e+07	2.9526e+06
	20.3077	1.02383e+07	1.02382e+07	1.61341e+07	1.61342e+07	2.35625e+07	1.59515e+06	4.68823e+07	2.93019e+06
	20.5284	1.01622e+07	1.01622e+07	1.60122e+07	1.60123e+07	2.35683e+07	1.59611e+06	4.65346e+07	2.90846e+06
	20.7492	1.00869e+07	1.00868e+07	1.58944e+07	1.58945e+07	2.35713e+07	1.59688e+06	4.61976e+07	2.88741e+06
	20.9699	1.00122e+07	1.00122e+07	1.57803e+07	1.57805e+07	2.35718e+07	1.59747e+06	4.5871e+07	2.867e+06
	21.1906	9.93827e+06	9.93824e+06	1.567e+07	1.56702e+07	2.35698e+07	1.59788e+06	4.55544e+07	2.84721e+06
	21.4114	9.86502e+06	9.86499e+06	1.55632e+07	1.55635e+07	2.35656e+07	1.59812e+06	4.52473e+07	2.82803e+06
	21.6321	9.79246e+06	9.79242e+06	1.54597e+07	1.54601e+07	2.35592e+07	1.59821e+06	4.49497e+07	2.80943e+06
	21.8528	9.72057e+06	9.72054e+06	1.53596e+07	1.53599e+07	2.35508e+07	1.59815e+06	4.4661e+07	2.7914e+06
	22.0736	9.64936e+06	9.64935e+06	1.52626e+07	1.52629e+07	2.35405e+07	1.59795e+06	4.4381e+07	2.7739e+06
	22.2943	9.57883e+06	9.57884e+06	1.51685e+07	1.51688e+07	2.35284e+07	1.59761e+06	4.41093e+07	2.75693e+06
	22.5151	9.50898e+06	9.509e+06	1.50772e+07	1.50775e+07	2.35147e+07	1.59715e+06	4.38457e+07	2.74046e+06
	22.7358	9.43981e+06	9.43982e+06	1.49887e+07	1.4989e+07	2.34993e+07	1.59657e+06	4.35898e+07	2.72448e+06
	22.9565	9.3713e+06	9.37131e+06	1.49026e+07	1.4903e+07	2.34825e+07	1.59588e+06	4.33414e+07	2.70896e+06
	23.1773	9.30341e+06	9.30343e+06	1.48191e+07	1.48194e+07	2.34642e+07	1.59508e+06	4.31002e+07	2.69388e+06
	23.398	9.23615e+06	9.2362e+06	1.47378e+07	1.47382e+07	2.34446e+07	1.59417e+06	4.28658e+07	2.67924e+06
	23.6187	9.1695e+06	9.1696e+06	1.46589e+07	1.46593e+07	2.34238e+07	1.59317e+06	4.26379e+07	2.665e+06
	23.8395	9.10354e+06	9.10365e+06	1.45821e+07	1.45825e+07	2.34018e+07	1.59209e+06	4.24165e+07	2.65116e+06
	24.0602	9.03826e+06	9.03833e+06	1.45074e+07	1.45078e+07	2.33787e+07	1.59091e+06	4.22011e+07	2.63771e+06
	24.2809	8.97369e+06	8.97365e+06	1.44348e+07	1.4435e+07	2.33546e+07	1.58965e+06	4.19917e+07	2.62461e+06
	24.5017	8.90966e+06	8.90959e+06	1.4364e+07	1.43642e+07	2.33295e+07	1.58831e+06	4.17878e+07	2.61187e+06
	24.7224	8.84609e+06	8.84614e+06	1.42949e+07	1.42951e+07	2.33034e+07	1.5869e+06	4.15893e+07	2.59946e+06
	24.9431	8.78295e+06	8.78325e+06	1.42275e+07	1.42278e+07	2.32765e+07	1.58542e+06	4.1396e+07	2.58738e+06
	25.1639	8.72041e+06	8.72094e+06	1.41617e+07	1.4162e+07	2.32488e+07	1.58388e+06	4.12077e+07	2.5756e+06
	25.3846	8.65885e+06	8.65918e+06	1.40976e+07	1.40979e+07	2.32203e+07	1.58227e+06	4.10241e+07	2.56413e+06
	25.6054	8.59828e+06	8.59798e+06	1.40349e+07	1.40352e+07	2.31911e+07	1.58059e+06	4.08451e+07	2.55293e+06
	25.8261	8.53877e+06	8.53744e+06	1.39738e+07	1.3974e+07	2.31612e+07	1.57887e+06	4.06704e+07	2.54201e+06
	26.0468	8.4795e+06	8.47752e+06	1.39141e+07	1.39142e+07	2.31307e+07	1.57709e+06	4.04999e+07	2.53136e+06
	26.2676	8.42013e+06	8.41823e+06	1.38556e+07	1.38557e+07	2.30995e+07	1.57525e+06	4.03335e+07	2.52095e+06
	26.4883	8.36064e+06	8.3596e+06	1.37984e+07	1.37985e+07	2.30678e+07	1.57337e+06	4.01709e+07	2.51079e+06
	26.709	8.30158e+06	8.30152e+06	1.37424e+07	1.37424e+07	2.30356e+07	1.57144e+06	4.00121e+07	2.50085e+06
	26.9298	8.24362e+06	8.24393e+06	1.36875e+07	1.36876e+07	2.30028e+07	1.56947e+06	3.98568e+07	2.49114e+06
	27.1505	8.1861e+06	8.18685e+06	1.36337e+07	1.36338e+07	2.29696e+07	1.56746e+06	3.97049e+07	2.48164e+06
	27.3712	8.12914e+06	8.13025e+06	1.3581e+07	1.35811e+07	2.29359e+07	1.56541e+06	3.95562e+07	2.47235e+06
	27.592	8.07297e+06	8.07411e+06	1.35294e+07	1.35294e+07	2.29018e+07	1.56331e+06	3.94107e+07	2.46325e+06
	27.8127	8.01771e+06	8.01848e+06	1.34786e+07	1.34787e+07	2.28673e+07	1.56119e+06	3.92682e+07	2.45434e+06
	28.0334	7.9626e+06	7.96331e+06	1.34288e+07	1.34289e+07	2.28324e+07	1.55903e+06	3.91285e+07	2.44561e+06
	28.2542	7.90778e+06	7.90857e+06	1.338e+07	1.338e+07	2.27972e+07	1.55683e+06	3.89916e+07	2.43705e+06
	28.4749	7.85366e+06	7.85423e+06	1.33319e+07	1.33319e+07	2.27617e+07	1.55461e+06	3.88573e+07	2.42866e+06
	28.6957	7.80038e+06	7.80043e+06	1.32847e+07	1.32847e+07	2.27258e+07	1.55235e+06	3.87256e+07	2.42042e+06
	28.9164	7.74717e+06	7.74719e+06	1.32383e+07	1.32382e+07	2.26897e+07	1.55007e+06	3.85963e+07	2.41233e+06
	29.1371	7.69426e+06	7.69451e+06	1.31925e+07	1.31925e+07	2.26532e+07	1.54776e+06	3.84693e+07	2.40439e+06
	29.3579	7.6422e+06	7.64243e+06	1.31475e+07	1.31475e+07	2.26165e+07	1.54542e+06	3.83445e+07	2.39659e+06
	29.5786	7.59097e+06	7.59094e+06	1.31033e+07	1.31032e+07	2.25796e+07	1.54307e+06	3.82218e+07	2.38893e+06
	29.7993	7.53957e+06	7.53987e+06	1.30596e+07	1.30596e+07	2.25424e+07	1.54068e+06	3.81012e+07	2.38139e+06
	30.0201	7.48874e+06	7.48931e+06	1.30166e+07	1.30166e+07	2.2505e+07	1.53828e+06	3.79826e+07	2.37397e+06
	30.2408	7.4392e+06	7.43925e+06	1.29742e+07	1.29742e+07	2.24674e+07	1.53585e+06	3.78658e+07	2.36667e+06
	30.4615	7.38961e+06	7.38969e+06	1.29324e+07	1.29323e+07	2.24296e+07	1.53341e+06	3.77509e+07	2.35949e+06
	30.6823	7.34013e+06	7.34059e+06	1.28911e+07	1.28911e+07	2.23917e+07	1.53094e+06	3.76376e+07	2.35241e+06
	30.903	7.29145e+06	7.29192e+06	1.28504e+07	1.28504e+07	2.23535e+07	1.52846e+06	3.75261e+07	2.34543e+06
	31.1237	7.24296e+06	7.24368e+06	1.28101e+07	1.28101e+07	2.23152e+07	1.52596e+06	3.74161e+07	2.33856e+06
	31.3445	7.19511e+06	7.19582e+06	1.27704e+07	1.27704e+07	2.22768e+07	1.52345e+06	3.73076e+07	2.33178e+06
	31.5652	7.14789e+06	7.14833e+06	1.27311e+07	1.27311e+07	2.22382e+07	1.52092e+06	3.72006e+07	2.32509e+06
	31.786	7.10035e+06	7.1012e+06	1.26923e+07	1.26923e+07	2.21995e+07	1.51837e+06	3.70949e+07	2.31849e+06
	32.0067	7.05343e+06	7.05438e+06	1.26539e+07	1.26539e+07	2.21606e+07	1.51581e+06	3.69907e+07	2.31197e+06
	32.2274	7.00742e+06	7.00783e+06	1.2616e+07	1.26159e+07	2.21216e+07	1.51323e+06	3.68877e+07	2.30553e+06
	32.4482	6.96131e+06	6.96153e+06	1.25784e+07	1.25783e+07	2.20826e+07	1.51065e+06	3.67859e+07	2.29917e+06
	32.6689	6.91576e+06	6.91571e+06	1.25412e+07	1.25411e+07	2.20434e+07	1.50805e+06	3.66853e+07	2.29288e+06
	32.8896	6.871e+06	6.87041e+06	1.25044e+07	1.25043e+07	2.20041e+07	1.50543e+06	3.65859e+07	2.28667e+06
	33.1104	6.82617e+06	6.82562e+06	1.24679e+07	1.24679e+07	2.19647e+07	1.50281e+06	3.64875e+07	2.28052e+06
	33.3311	6.78216e+06	6.7814e+06	1.24318e+07	1.24317e+07	2.19253e+07	1.50018e+06	3.63902e+07	2.27444e+06
	33.5518	6.73814e+06	6.73772e+06	1.2396e+07	1.23959e+07	2.18857e+07	1.49753e+06	3.62939e+07	2.26842e+06
	33.7726	6.69445e+06	6.69422e+06	1.23605e+07	1.23604e+07	2.18461e+07	1.49488e+06	3.61985e+07	2.26245e+06
	33.9933	6.65128e+06	6.65107e+06	1.23253e+07	1.23253e+07	2.18064e+07	1.49222e+06	3.61041e+07	2.25655e+06
	34.214	6.6085e+06	6.60824e+06	1.22904e+07	1.22903e+07	2.17667e+07	1.48954e+06	3.60105e+07	2.2507e+06
	34.4348	6.56609e+06	6.56567e+06	1.22557e+07	1.22557e+07	2.17269e+07	1.48686e+06	3.59177e+07	2.24491e+06
	34.6555	6.52405e+06	6.52354e+06	1.22213e+07	1.22213e+07	2.1687e+07	1.48418e+06	3.58258e+07	2.23916e+06
	34.8763	6.48238e+06	6.48191e+06	1.21872e+07	1.21872e+07	2.16471e+07	1.48148e+06	3.57347e+07	2.23347e+06
	35.097	6.44108e+06	6.44082e+06	1.21533e+07	1.21533e+07	2.16071e+07	1.47878e+06	3.56443e+07	2.22782e+06
	35.3177	6.40014e+06	6.40024e+06	1.21197e+07	1.21196e+07	2.15671e+07	1.47607e+06	3.55546e+07	2.22221e+06
	35.5385	6.35955e+06	6.36006e+06	1.20863e+07	1.20862e+07	2.15271e+07	1.47335e+06	3.54656e+07	2.21665e+06
	35.7592	6.31929e+06	6.32011e+06	1.20531e+07	1.2053e+07	2.1487e+07	1.47063e+06	3.53773e+07	2.21113e+06
	35.9799	6.27937e+06	6.28001e+06	1.20201e+07	1.202e+07	2.14468e+07	1.4679e+06	3.52896e+07	2.20564e+06
	36.2007	6.23979e+06	6.23977e+06	1.19873e+07	1.19872e+07	2.14067e+07	1.46516e+06	3.52025e+07	2.2002e+06
	36.4214	6.20055e+06	6.19994e+06	1.19546e+07	1.19546e+07	2.13665e+07	1.46242e+06	3.51159e+07	2.19479e+06
	36.6421	6.16165e+06	6.16055e+06	1.19222e+07	1.19222e+07	2.13262e+07	1.45968e+06	3.503e+07	2.18941e+06
	36.8629	6.12306e+06	6.12167e+06	1.189e+07	1.18899e+07	2.1286e+07	1.45693e+06	3.49445e+07	2.18407e+06
	37.0836	6.08479e+06	6.08348e+06	1.18579e+07	1.18578e+07	2.12457e+07	1.45417e+06	3.48596e+07	2.17876e+06
	37.3043	6.04684e+06	6.04565e+06	1.1826e+07	1.18259e+07	2.12054e+07	1.45141e+06	3.47751e+07	2.17348e+06
	37.5251	6.00922e+06	6.00812e+06	1.17942e+07	1.17941e+07	2.11651e+07	1.44865e+06	3.46911e+07	2.16823e+06
	37.7458	5.9719e+06	5.971e+06	1.17626e+07	1.17625e+07	2.11247e+07	1.44588e+06	3.46076e+07	2.16301e+06
	37.9666	5.93489e+06	5.93414e+06	1.17311e+07	1.1731e+07	2.10844e+07	1.44311e+06	3.45244e+07	2.15781e+06
	38.1873	5.89819e+06	5.89771e+06	1.16998e+07	1.16997e+07	2.1044e+07	1.44034e+06	3.44417e+07	2.15264e+06
	38.408	5.86179e+06	5.86171e+06	1.16686e+07	1.16685e+07	2.10036e+07	1.43756e+06	3.43594e+07	2.14749e+06
	38.6288	5.8257e+06	5.82587e+06	1.16375e+07	1.16374e+07	2.09632e+07	1.43478e+06	3.42774e+07	2.14237e+06
	38.8495	5.78991e+06	5.78995e+06	1.16066e+07	1.16065e+07	2.09228e+07	1.43199e+06	3.41958e+07	2.13727e+06
	39.0702	5.75441e+06	5.75425e+06	1.15757e+07	1.15756e+07	2.08824e+07	1.42921e+06	3.41145e+07	2.13219e+06
	39.291	5.7192e+06	5.71918e+06	1.1545e+07	1.15449e+07	2.0842e+07	1.42642e+06	3.40336e+07	2.12713e+06
	39.5117	5.68428e+06	5.68464e+06	1.15144e+07	1.15143e+07	2.08015e+07	1.42362e+06	3.3953e+07	2.12209e+06
	39.7324	5.64964e+06	5.65004e+06	1.14839e+07	1.14838e+07	2.07611e+07	1.42083e+06	3.38727e+07	2.11707e+06
	39.9532	5.61529e+06	5.61551e+06	1.14535e+07	1.14534e+07	2.07207e+07	1.41803e+06	3.37926e+07	2.11207e+06
	40.1739	5.58121e+06	5.58129e+06	1.14232e+07	1.14231e+07	2.06802e+07	1.41523e+06	3.37129e+07	2.10708e+06
	40.3946	5.54741e+06	5.54745e+06	1.1393e+07	1.13929e+07	2.06398e+07	1.41243e+06	3.36334e+07	2.10212e+06
	40.6154	5.51388e+06	5.51391e+06	1.13629e+07	1.13628e+07	2.05993e+07	1.40963e+06	3.35541e+07	2.09716e+06
	40.8361	5.48063e+06	5.48065e+06	1.13328e+07	1.13327e+07	2.05589e+07	1.40682e+06	3.34751e+07	2.09223e+06
	41.0569	5.44765e+06	5.44767e+06	1.13029e+07	1.13028e+07	2.05184e+07	1.40402e+06	3.33964e+07	2.0873e+06
	41.2776	5.41493e+06	5.41496e+06	1.1273e+07	1.12729e+07	2.0478e+07	1.40121e+06	3.33178e+07	2.08239e+06
	41.4983	5.38247e+06	5.3825e+06	1.12432e+07	1.12431e+07	2.04375e+07	1.3984e+06	3.32395e+07	2.0775e+06
	41.7191	5.35027e+06	5.3503e+06	1.12135e+07	1.12134e+07	2.0397e+07	1.39559e+06	3.31613e+07	2.07261e+06
	41.9398	5.31832e+06	5.31837e+06	1.11839e+07	1.11838e+07	2.03566e+07	1.39278e+06	3.30834e+07	2.06774e+06
	42.1605	5.28663e+06	5.28669e+06	1.11543e+07	1.11542e+07	2.03161e+07	1.38996e+06	3.30057e+07	2.06288e+06
	42.3813	5.25518e+06	5.25525e+06	1.11248e+07	1.11247e+07	2.02757e+07	1.38715e+06	3.29281e+07	2.05804e+06
	42.602	5.22399e+06	5.22405e+06	1.10953e+07	1.10952e+07	2.02352e+07	1.38433e+06	3.28507e+07	2.0532e+06
	42.8227	5.19305e+06	5.1931e+06	1.1066e+07	1.10659e+07	2.01948e+07	1.38152e+06	3.27734e+07	2.04837e+06
	43.0435	5.16236e+06	5.1624e+06	1.10367e+07	1.10366e+07	2.01544e+07	1.3787e+06	3.26963e+07	2.04355e+06
	43.2642	5.13191e+06	5.13194e+06	1.10074e+07	1.10073e+07	2.01139e+07	1.37588e+06	3.26194e+07	2.03875e+06
	43.4849	5.1017e+06	5.10171e+06	1.09782e+07	1.09781e+07	2.00735e+07	1.37307e+06	3.25426e+07	2.03395e+06
	43.7057	5.07172e+06	5.07172e+06	1.09491e+07	1.0949e+07	2.00331e+07	1.37025e+06	3.24659e+07	2.02916e+06
	43.9264	5.04197e+06	5.04197e+06	1.092e+07	1.09199e+07	1.99926e+07	1.36743e+06	3.23894e+07	2.02437e+06
	44.1472	5.01245e+06	5.01245e+06	1.08909e+07	1.08909e+07	1.99522e+07	1.36461e+06	3.2313e+07	2.0196e+06
	44.3679	4.98315e+06	4.98317e+06	1.08619e+07	1.08619e+07	1.99118e+07	1.36179e+06	3.22367e+07	2.01483e+06
	44.5886	4.95408e+06	4.95412e+06	1.0833e+07	1.08329e+07	1.98714e+07	1.35897e+06	3.21605e+07	2.01007e+06
	44.8094	4.92525e+06	4.92528e+06	1.08041e+07	1.0804e+07	1.9831e+07	1.35614e+06	3.20845e+07	2.00532e+06
	45.0301	4.89665e+06	4.89667e+06	1.07753e+07	1.07752e+07	1.97906e+07	1.35332e+06	3.20085e+07	2.00057e+06
	45.2508	4.86828e+06	4.86829e+06	1.07465e+07	1.07464e+07	1.97502e+07	1.3505e+06	3.19327e+07	1.99583e+06
	45.4716	4.84014e+06	4.84012e+06	1.07177e+07	1.07177e+07	1.97098e+07	1.34768e+06	3.18569e+07	1.9911e+06
	45.6923	4.81221e+06	4.81217e+06	1.0689e+07	1.0689e+07	1.96694e+07	1.34486e+06	3.17812e+07	1.98637e+06
	45.913	4.78447e+06	4.78444e+06	1.06603e+07	1.06603e+07	1.9629e+07	1.34204e+06	3.17056e+07	1.98165e+06
	46.1338	4.75694e+06	4.75692e+06	1.06317e+07	1.06317e+07	1.95887e+07	1.33921e+06	3.16301e+07	1.97693e+06
	46.3545	4.7296e+06	4.72961e+06	1.06031e+07	1.06031e+07	1.95483e+07	1.33639e+06	3.15547e+07	1.97222e+06
	46.5753	4.70245e+06	4.70251e+06	1.05745e+07	1.05745e+07	1.95079e+07	1.33357e+06	3.14794e+07	1.96751e+06
	46.796	4.67554e+06	4.67562e+06	1.0546e+07	1.0546e+07	1.94676e+07	1.33075e+06	3.14041e+07	1.96281e+06
	47.0167	4.64887e+06	4.64893e+06	1.05175e+07	1.05175e+07	1.94273e+07	1.32793e+06	3.13289e+07	1.95811e+06
	47.2375	4.62241e+06	4.62245e+06	1.04891e+07	1.04891e+07	1.93869e+07	1.32511e+06	3.12538e+07	1.95341e+06
	47.4582	4.59619e+06	4.59617e+06	1.04607e+07	1.04607e+07	1.93466e+07	1.32229e+06	3.11787e+07	1.94872e+06
	47.6789	4.57019e+06	4.57009e+06	1.04323e+07	1.04323e+07	1.93063e+07	1.31946e+06	3.11037e+07	1.94404e+06
	47.8997	4.54431e+06	4.54421e+06	1.0404e+07	1.0404e+07	1.92659e+07	1.31664e+06	3.10288e+07	1.93935e+06
	48.1204	4.51859e+06	4.51852e+06	1.03757e+07	1.03757e+07	1.92256e+07	1.31382e+06	3.09539e+07	1.93467e+06
	48.3411	4.49303e+06	4.49303e+06	1.03474e+07	1.03474e+07	1.91853e+07	1.311e+06	3.08791e+07	1.93e+06
	48.5619	4.46761e+06	4.46772e+06	1.03192e+07	1.03192e+07	1.9145e+07	1.30818e+06	3.08043e+07	1.92533e+06
	48.7826	4.44235e+06	4.44261e+06	1.0291e+07	1.0291e+07	1.91047e+07	1.30537e+06	3.07296e+07	1.92066e+06
	49.0033	4.41736e+06	4.41768e+06	1.02628e+07	1.02628e+07	1.90644e+07	1.30255e+06	3.0655e+07	1.91599e+06
	49.2241	4.39259e+06	4.39294e+06	1.02346e+07	1.02347e+07	1.90242e+07	1.29973e+06	3.05804e+07	1.91133e+06
	49.4448	4.36803e+06	4.36838e+06	1.02065e+07	1.02066e+07	1.89839e+07	1.29691e+06	3.05058e+07	1.90667e+06
	49.6656	4.34369e+06	4.34401e+06	1.01784e+07	1.01785e+07	1.89436e+07	1.2941e+06	3.04313e+07	1.90201e+06
	49.8863	4.31955e+06	4.31983e+06	1.01504e+07	1.01504e+07	1.89033e+07	1.29128e+06	3.03568e+07	1.89736e+06
	50.107	4.29552e+06	4.29583e+06	1.01224e+07	1.01224e+07	1.88631e+07	1.28846e+06	3.02824e+07	1.89271e+06
	50.3278	4.27165e+06	4.27201e+06	1.00944e+07	1.00944e+07	1.88228e+07	1.28565e+06	3.0208e+07	1.88806e+06
	50.5485	4.24794e+06	4.24837e+06	1.00664e+07	1.00664e+07	1.87826e+07	1.28283e+06	3.01337e+07	1.88341e+06
	50.7692	4.22438e+06	4.2249e+06	1.00385e+07	1.00385e+07	1.87424e+07	1.28002e+06	3.00594e+07	1.87877e+06
	50.99	4.20101e+06	4.20161e+06	1.00106e+07	1.00106e+07	1.87021e+07	1.27721e+06	2.99851e+07	1.87413e+06
	51.2107	4.17789e+06	4.17849e+06	9.98268e+06	9.98272e+06	1.86619e+07	1.27439e+06	2.99109e+07	1.86949e+06
	51.4314	4.15497e+06	4.15554e+06	9.95483e+06	9.95488e+06	1.86217e+07	1.27158e+06	2.98368e+07	1.86485e+06
	51.6522	4.13225e+06	4.13275e+06	9.92702e+06	9.92706e+06	1.85815e+07	1.26877e+06	2.97626e+07	1.86022e+06
	51.8729	4.10976e+06	4.11014e+06	9.89922e+06	9.89927e+06	1.85413e+07	1.26596e+06	2.96885e+07	1.85559e+06
	52.0936	4.08742e+06	4.08768e+06	9.87146e+06	9.87151e+06	1.85011e+07	1.26315e+06	2.96145e+07	1.85096e+06
	52.3144	4.06524e+06	4.06539e+06	9.84373e+06	9.84378e+06	1.84609e+07	1.26034e+06	2.95405e+07	1.84634e+06
	52.5351	4.04324e+06	4.04326e+06	9.81603e+06	9.81607e+06	1.84207e+07	1.25754e+06	2.94665e+07	1.84171e+06
	52.7559	4.0214e+06	4.0213e+06	9.78836e+06	9.7884e+06	1.83806e+07	1.25473e+06	2.93925e+07	1.83709e+06
	52.9766	3.99972e+06	3.99951e+06	9.76071e+06	9.76075e+06	1.83404e+07	1.25192e+06	2.93186e+07	1.83247e+06
	53.1973	3.97818e+06	3.97788e+06	9.73309e+06	9.73313e+06	1.83003e+07	1.24912e+06	2.92447e+07	1.82785e+06
	53.4181	3.95677e+06	3.95642e+06	9.70551e+06	9.70555e+06	1.82601e+07	1.24631e+06	2.91709e+07	1.82324e+06
	53.6388	3.93549e+06	3.93511e+06	9.67795e+06	9.67799e+06	1.822e+07	1.24351e+06	2.90971e+07	1.81863e+06
	53.8595	3.91433e+06	3.91396e+06	9.65042e+06	9.65046e+06	1.81798e+07	1.24071e+06	2.90234e+07	1.81402e+06
	54.0803	3.8933e+06	3.89298e+06	9.62292e+06	9.62296e+06	1.81397e+07	1.23791e+06	2.89496e+07	1.80941e+06
	54.301	3.87245e+06	3.87214e+06	9.59546e+06	9.59549e+06	1.80996e+07	1.23511e+06	2.8876e+07	1.8048e+06
	54.5217	3.85175e+06	3.85145e+06	9.56802e+06	9.56805e+06	1.80595e+07	1.23231e+06	2.88023e+07	1.8002e+06
	54.7425	3.83119e+06	3.8309e+06	9.54061e+06	9.54064e+06	1.80194e+07	1.22951e+06	2.87287e+07	1.7956e+06
	54.9632	3.81078e+06	3.81049e+06	9.51323e+06	9.51326e+06	1.79793e+07	1.22671e+06	2.86551e+07	1.791e+06
	55.1839	3.7905e+06	3.79023e+06	9.48588e+06	9.48591e+06	1.79392e+07	1.22392e+06	2.85816e+07	1.7864e+06
	55.4047	3.77034e+06	3.77011e+06	9.45856e+06	9.45859e+06	1.78991e+07	1.22112e+06	2.85081e+07	1.78181e+06
	55.6254	3.75031e+06	3.75012e+06	9.43127e+06	9.4313e+06	1.7859e+07	1.21833e+06	2.84347e+07	1.77722e+06
	55.8462	3.73039e+06	3.73028e+06	9.40402e+06	9.40404e+06	1.7819e+07	1.21554e+06	2.83612e+07	1.77263e+06
	56.0669	3.7106e+06	3.71059e+06	9.37679e+06	9.37682e+06	1.77789e+07	1.21275e+06	2.82879e+07	1.76804e+06
	56.2876	3.69096e+06	3.69106e+06	9.3496e+06	9.34962e+06	1.77389e+07	1.20996e+06	2.82145e+07	1.76346e+06
	56.5084	3.67151e+06	3.67167e+06	9.32244e+06	9.32246e+06	1.76988e+07	1.20717e+06	2.81413e+07	1.75888e+06
	56.7291	3.65222e+06	3.65243e+06	9.29531e+06	9.29533e+06	1.76588e+07	1.20438e+06	2.8068e+07	1.7543e+06
	56.9498	3.63311e+06	3.63333e+06	9.26821e+06	9.26823e+06	1.76188e+07	1.2016e+06	2.79948e+07	1.74973e+06
	57.1706	3.61417e+06	3.61437e+06	9.24114e+06	9.24117e+06	1.75788e+07	1.19881e+06	2.79216e+07	1.74515e+06
	57.3913	3.59533e+06	3.59556e+06	9.21411e+06	9.21413e+06	1.75388e+07	1.19603e+06	2.78485e+07	1.74058e+06
	57.612	3.57661e+06	3.57688e+06	9.18711e+06	9.18713e+06	1.74988e+07	1.19324e+06	2.77755e+07	1.73602e+06
	57.8328	3.558e+06	3.55832e+06	9.16015e+06	9.16016e+06	1.74588e+07	1.19046e+06	2.77024e+07	1.73145e+06
	58.0535	3.53952e+06	3.5399e+06	9.13322e+06	9.13323e+06	1.74189e+07	1.18768e+06	2.76295e+07	1.72689e+06
	58.2742	3.52115e+06	3.5216e+06	9.10632e+06	9.10634e+06	1.73789e+07	1.18491e+06	2.75565e+07	1.72233e+06
	58.495	3.50297e+06	3.50343e+06	9.07946e+06	9.07947e+06	1.7339e+07	1.18213e+06	2.74837e+07	1.71778e+06
	58.7157	3.48495e+06	3.48539e+06	9.05263e+06	9.05264e+06	1.7299e+07	1.17935e+06	2.74108e+07	1.71323e+06
	58.9365	3.46708e+06	3.46748e+06	9.02584e+06	9.02585e+06	1.72591e+07	1.17658e+06	2.7338e+07	1.70868e+06
	59.1572	3.44938e+06	3.44968e+06	8.99908e+06	8.9991e+06	1.72192e+07	1.17381e+06	2.72653e+07	1.70413e+06
	59.3779	3.43184e+06	3.43206e+06	8.97236e+06	8.97237e+06	1.71793e+07	1.17104e+06	2.71926e+07	1.69959e+06
	59.5987	3.41441e+06	3.41456e+06	8.94567e+06	8.94569e+06	1.71394e+07	1.16827e+06	2.712e+07	1.69505e+06
	59.8194	3.39713e+06	3.3972e+06	8.91902e+06	8.91904e+06	1.70995e+07	1.1655e+06	2.70475e+07	1.69051e+06
	60.0401	3.37999e+06	3.37998e+06	8.89241e+06	8.89243e+06	1.70597e+07	1.16274e+06	2.69749e+07	1.68598e+06
	60.2609	3.36299e+06	3.36289e+06	8.86584e+06	8.86585e+06	1.70198e+07	1.15997e+06	2.69025e+07	1.68145e+06
	60.4816	3.3461e+06	3.34595e+06	8.8393e+06	8.83932e+06	1.698e+07	1.15721e+06	2.68301e+07	1.67693e+06
	60.7023	3.32926e+06	3.32913e+06	8.8128e+06	8.81282e+06	1.69402e+07	1.15445e+06	2.67577e+07	1.67241e+06
	60.9231	3.31251e+06	3.31239e+06	8.78634e+06	8.78636e+06	1.69004e+07	1.15169e+06	2.66855e+07	1.66789e+06
	61.1438	3.29583e+06	3.29573e+06	8.75992e+06	8.75994e+06	1.68606e+07	1.14893e+06	2.66132e+07	1.66337e+06
	61.3645	3.27921e+06	3.27917e+06	8.73354e+06	8.73355e+06	1.68208e+07	1.14617e+06	2.65411e+07	1.65886e+06
	61.5853	3.26271e+06	3.26271e+06	8.7072e+06	8.70721e+06	1.6781e+07	1.14342e+06	2.6469e+07	1.65436e+06
	61.806	3.24635e+06	3.24634e+06	8.6809e+06	8.68091e+06	1.67413e+07	1.14067e+06	2.6397e+07	1.64985e+06
	62.0268	3.23009e+06	3.23005e+06	8.65464e+06	8.65465e+06	1.67015e+07	1.13792e+06	2.6325e+07	1.64536e+06
	62.2475	3.21395e+06	3.21385e+06	8.62842e+06	8.62843e+06	1.66618e+07	1.13517e+06	2.62531e+07	1.64086e+06
	62.4682	3.19791e+06	3.19777e+06	8.60224e+06	8.60225e+06	1.66221e+07	1.13242e+06	2.61812e+07	1.63637e+06
	62.689	3.18201e+06	3.18188e+06	8.5761e+06	8.57611e+06	1.65824e+07	1.12968e+06	2.61095e+07	1.63189e+06
	62.9097	3.16623e+06	3.16612e+06	8.55e+06	8.55001e+06	1.65428e+07	1.12693e+06	2.60378e+07	1.62741e+06
	63.1304	3.1506e+06	3.15048e+06	8.52395e+06	8.52396e+06	1.65031e+07	1.12419e+06	2.59662e+07	1.62293e+06
	63.3512	3.13509e+06	3.13498e+06	8.49794e+06	8.49795e+06	1.64635e+07	1.12145e+06	2.58946e+07	1.61846e+06
	63.5719	3.11973e+06	3.11961e+06	8.47197e+06	8.47198e+06	1.64238e+07	1.11872e+06	2.58231e+07	1.61399e+06
	63.7926	3.10446e+06	3.10437e+06	8.44605e+06	8.44606e+06	1.63842e+07	1.11598e+06	2.57517e+07	1.60953e+06
	64.0134	3.08932e+06	3.08927e+06	8.42017e+06	8.42018e+06	1.63447e+07	1.11325e+06	2.56804e+07	1.60507e+06
	64.2341	3.07429e+06	3.07425e+06	8.39434e+06	8.39434e+06	1.63051e+07	1.11052e+06	2.56091e+07	1.60061e+06
	64.4548	3.05938e+06	3.05934e+06	8.36854e+06	8.36855e+06	1.62656e+07	1.10779e+06	2.5538e+07	1.59617e+06
	64.6756	3.04459e+06	3.04455e+06	8.3428e+06	8.3428e+06	1.6226e+07	1.10506e+06	2.54669e+07	1.59172e+06
	64.8963	3.0299e+06	3.02988e+06	8.3171e+06	8.3171e+06	1.61865e+07	1.10234e+06	2.53959e+07	1.58728e+06
	65.1171	3.01532e+06	3.01532e+06	8.29145e+06	8.29145e+06	1.6147e+07	1.09962e+06	2.53249e+07	1.58285e+06
	65.3378	3.00084e+06	3.00088e+06	8.26584e+06	8.26584e+06	1.61076e+07	1.0969e+06	2.52541e+07	1.57842e+06
	65.5585	2.98647e+06	2.98655e+06	8.24028e+06	8.24028e+06	1.60681e+07	1.09418e+06	2.51833e+07	1.574e+06
	65.7793	2.97219e+06	2.9723e+06	8.21477e+06	8.21477e+06	1.60287e+07	1.09146e+06	2.51126e+07	1.56958e+06
	66	2.95801e+06	2.95811e+06	8.1893e+06	8.18931e+06	1.59893e+07	1.08875e+06	2.5042e+07	1.56517e+06
