# Supplementary material for: Protein abundance of AKT and ERK pathway components governs cell type‐specific regulation of proliferation
Source: Mol Syst Biol. 2017 Jan 25;13(1):904. doi: 10.15252/msb.20167258 (PMC5293153; doi:10.15252/msb.20167258)
Supplement: Supplementary file 10 — Source Data for Figure 4 [file MSB-13-904-s008.zip › Source_Data_for_Figure_4/Figure04D.xlsx]

## Sheet: Sheet1
source	experiment	experiment	experiment	experiment
variable	cells	overexpression	pS6 at 30 minutes relative to wild type	pS6 at 30 minutes relative to wild type
unit			log2-fold change	log2-fold change
value			mean	standard deviation
id			mean	std
	mCFU-E	Ras	1.30952	0.211905
	BaF3-EpoR	Ras	1.96774	0.295161
	mCFU-E	AKT	1.5	0.230952
	BaF3-EpoR	AKT	1.12903	0.21129
	mCFU-E	PTEN	0.404762	0.121429
	BaF3-EpoR	PTEN	1.06452	0.204839
