# Supplementary material for: Protein abundance of AKT and ERK pathway components governs cell type‐specific regulation of proliferation
Source: Mol Syst Biol. 2017 Jan 25;13(1):904. doi: 10.15252/msb.20167258 (PMC5293153; doi:10.15252/msb.20167258)
Supplement: Supplementary file 10 — Source Data for Figure 4 [file MSB-13-904-s008.zip › Source_Data_for_Figure_4/Figure04A.xlsx]

## Sheet: Sheet1
source	simulation	simulation	simulation	simulation		experiment	experiment	experiment		experiment	experiment	experiment		experiment	experiment	experiment
cells		32D-EpoR	32D-EpoR	32D-EpoR			32D-EpoR	32D-EpoR			32D-EpoR	32D-EpoR			32D-EpoR	32D-EpoR
variable	time	pAKT	ppERK	pS6		time	pAKT	pAKT		time	ppERK	ppERK		time	pS6	pS6
unit	min	nm	nm	arbitrary units		min	nm	nm		min	nm	nm		min	arbitrary units	arbitrary units
value		mean	mean	mean			mean	standard deviation			mean	standard deviation			mean	standard deviation
id	t_FineSimu	pAKT	ppERK	pS6		t_Exp	pAKT_Exp	pAKT_ExpStd		t_Exp	ppERK_Exp	ppERK_ExpStd		t_Exp	pS6_Exp	pS6_ExpStd
	0	7.1159	14.7622	452.552		0	0.4204	1.6956		0	19.7319	11.9953		0	798.634	265.947
	0.2207	7.1338	14.87	451.953		5	23.1853	3.9721		5	200.442	30.0663		5	2498.85	435.969
	0.4415	7.2165	15.2199	450.382		10	33.0707	4.9606		10	126.611	22.6832		10	3721.67	558.251
	0.6622	7.3913	16.0345	448.141		30	3.6447	2.018		30	62.8872	16.3108		30	3306.58	516.742
	0.8829	7.6726	17.4917	445.537		60	6.9911	2.3526		60	53.158	15.3379		60	2428.1	428.894
	1.1037	8.0713	19.7595	442.896
	1.3244	8.5983	22.997	440.578
	1.5452	9.2675	27.363	438.991
	1.7659	10.0965	32.998	438.596
	1.9866	11.1072	40.0089	439.91
	2.2074	12.3259	48.4531	443.503
	2.4281	13.7845	58.3208	449.986
	2.6488	15.5191	69.5298	459.996
	2.8696	17.5697	81.926	474.164
	3.0903	19.9774	95.2877	493.092
	3.311	22.7781	109.357	517.318
	3.5318	25.9937	123.814	547.284
	3.7525	29.6225	138.366	583.313
	3.9732	33.6212	152.705	625.59
	4.194	37.895	166.552	674.153
	4.4147	42.2962	179.663	728.899
	4.6355	46.6349	191.835	789.585
	4.8562	50.7073	202.912	855.848
	5.0769	54.3292	212.784	927.221
	5.2977	57.369	221.387	1003.16
	5.5184	59.7641	228.69	1083.05
	5.7391	61.5179	234.708	1166.26
	5.9599	62.6891	239.464	1252.14
	6.1806	63.3682	243.022	1340.04
	6.4013	63.6591	245.464	1429.34
	6.6221	63.6613	246.846	1519.44
	6.8428	63.4606	247.308	1609.79
	7.0635	63.129	246.909	1699.87
	7.2843	62.7159	245.767	1789.24
	7.505	62.257	243.954	1877.48
	7.7258	61.7751	241.584	1964.22
	7.9465	61.2837	238.735	2049.17
	8.1672	60.7898	235.49	2132.05
	8.388	60.2965	231.923	2212.65
	8.6087	59.8048	228.103	2290.78
	8.8294	59.3147	224.092	2366.29
	9.0502	58.8256	219.945	2439.09
	9.2709	58.3365	215.709	2509.08
	9.4916	57.8474	211.428	2576.21
	9.7124	57.3581	207.137	2640.46
	9.9331	56.8692	202.867	2701.83
	10.1538	56.3812	198.645	2760.31
	10.3746	55.8949	194.493	2815.94
	10.5953	55.4108	190.428	2868.75
	10.8161	54.9293	186.466	2918.82
	11.0368	54.4509	182.616	2966.19
	11.2575	53.9758	178.887	3010.94
	11.4783	53.5045	175.284	3053.15
	11.699	53.0373	171.813	3092.91
	11.9197	52.5745	168.476	3130.3
	12.1405	52.1163	165.274	3165.41
	12.3612	51.6629	162.205	3198.33
	12.5819	51.2145	159.269	3229.16
	12.8027	50.7713	156.465	3257.99
	13.0234	50.3332	153.79	3284.91
	13.2441	49.9005	151.238	3310.02
	13.4649	49.4732	148.808	3333.41
	13.6856	49.0512	146.496	3355.15
	13.9064	48.6346	144.299	3375.36
	14.1271	48.2235	142.207	3394.09
	14.3478	47.8179	140.22	3411.45
	14.5686	47.4176	138.336	3427.5
	14.7893	47.0228	136.549	3442.32
	15.01	46.6334	134.849	3455.99
	15.2308	46.2491	133.233	3468.57
	15.4515	45.8701	131.709	3480.13
	15.6722	45.4962	130.263	3490.74
	15.893	45.1274	128.888	3500.45
	16.1137	44.7642	127.575	3509.33
	16.3344	44.4066	126.34	3517.42
	16.5552	44.0543	125.179	3524.78
	16.7759	43.7073	124.063	3531.46
	16.9967	43.3651	123.01	3537.49
	17.2174	43.0266	122.012	3542.94
	17.4381	42.6923	121.062	3547.83
	17.6589	42.3624	120.169	3552.2
	17.8796	42.038	119.306	3556.1
	18.1003	41.7185	118.505	3559.54
	18.3211	41.4038	117.737	3562.58
	18.5418	41.0941	117.009	3565.23
	18.7625	40.7887	116.317	3567.52
	18.9833	40.4872	115.661	3569.48
	19.204	40.1887	115.037	3571.13
	19.4247	39.8944	114.445	3572.5
	19.6455	39.6044	113.882	3573.6
	19.8662	39.3186	113.347	3574.46
	20.087	39.037	112.838	3575.09
	20.3077	38.7596	112.355	3575.51
	20.5284	38.4864	111.895	3575.74
	20.7492	38.217	111.457	3575.79
	20.9699	37.951	111.041	3575.67
	21.1906	37.6886	110.644	3575.4
	21.4114	37.4296	110.267	3574.99
	21.6321	37.1741	109.907	3574.45
	21.8528	36.922	109.565	3573.79
	22.0736	36.6733	109.238	3573.02
	22.2943	36.4279	108.927	3572.14
	22.5151	36.1858	108.63	3571.17
	22.7358	35.9468	108.346	3570.12
	22.9565	35.7111	108.076	3568.99
	23.1773	35.4784	107.817	3567.79
	23.398	35.2487	107.57	3566.52
	23.6187	35.022	107.334	3565.18
	23.8395	34.7983	107.109	3563.8
	24.0602	34.5774	106.893	3562.36
	24.2809	34.3593	106.686	3560.88
	24.5017	34.1441	106.488	3559.35
	24.7224	33.9315	106.299	3557.79
	24.9431	33.7217	106.117	3556.19
	25.1639	33.5144	105.943	3554.55
	25.3846	33.3098	105.776	3552.88
	25.6054	33.1078	105.616	3551.19
	25.8261	32.9082	105.463	3549.47
	26.0468	32.7111	105.316	3547.73
	26.2676	32.5164	105.174	3545.96
	26.4883	32.3241	105.038	3544.18
	26.709	32.1341	104.908	3542.38
	26.9298	31.9465	104.782	3540.57
	27.1505	31.7611	104.662	3538.74
	27.3712	31.5779	104.546	3536.9
	27.592	31.3969	104.434	3535.05
	27.8127	31.218	104.326	3533.19
	28.0334	31.0413	104.223	3531.32
	28.2542	30.8666	104.123	3529.44
	28.4749	30.694	104.026	3527.56
	28.6957	30.5233	103.933	3525.67
	28.9164	30.3547	103.843	3523.78
	29.1371	30.188	103.756	3521.89
	29.3579	30.0231	103.672	3519.99
	29.5786	29.8602	103.591	3518.1
	29.7993	29.6991	103.512	3516.2
	30.0201	29.5398	103.436	3514.3
	30.2408	29.3823	103.362	3512.4
	30.4615	29.2266	103.291	3510.5
	30.6823	29.0727	103.222	3508.6
	30.903	28.9205	103.154	3506.71
	31.1237	28.77	103.089	3504.81
	31.3445	28.6212	103.025	3502.92
	31.5652	28.474	102.964	3501.03
	31.786	28.3283	102.904	3499.15
	32.0067	28.1842	102.846	3497.26
	32.2274	28.0415	102.789	3495.38
	32.4482	27.9004	102.733	3493.51
	32.6689	27.7607	102.679	3491.64
	32.8896	27.6224	102.627	3489.77
	33.1104	27.4858	102.575	3487.91
	33.3311	27.3508	102.525	3486.05
	33.5518	27.2172	102.476	3484.2
	33.7726	27.0852	102.428	3482.36
	33.9933	26.9548	102.382	3480.52
	34.214	26.826	102.336	3478.68
	34.4348	26.6982	102.291	3476.85
	34.6555	26.5712	102.247	3475.03
	34.8763	26.4453	102.204	3473.21
	35.097	26.3202	102.161	3471.4
	35.3177	26.1959	102.12	3469.59
	35.5385	26.0723	102.079	3467.79
	35.7592	25.9493	102.039	3466
	35.9799	25.8282	102	3464.21
	36.2007	25.7088	101.961	3462.43
	36.4214	25.5912	101.923	3460.66
	36.6421	25.4759	101.886	3458.89
	36.8629	25.3623	101.849	3457.13
	37.0836	25.2507	101.812	3455.38
	37.3043	25.1408	101.777	3453.63
	37.5251	25.0313	101.741	3451.89
	37.7458	24.9217	101.706	3450.15
	37.9666	24.812	101.672	3448.43
	38.1873	24.7033	101.638	3446.71
	38.408	24.595	101.604	3444.99
	38.6288	24.488	101.571	3443.29
	38.8495	24.3827	101.538	3441.59
	39.0702	24.2799	101.506	3439.9
	39.291	24.1776	101.474	3438.21
	39.5117	24.0762	101.442	3436.53
	39.7324	23.9755	101.41	3434.86
	39.9532	23.8751	101.379	3433.2
	40.1739	23.7746	101.348	3431.54
	40.3946	23.6746	101.318	3429.89
	40.6154	23.5764	101.287	3428.25
	40.8361	23.4802	101.257	3426.61
	41.0569	23.3845	101.227	3424.98
	41.2776	23.2893	101.198	3423.36
	41.4983	23.1945	101.168	3421.74
	41.7191	23.1003	101.139	3420.13
	41.9398	23.0071	101.11	3418.53
	42.1605	22.9161	101.081	3416.94
	42.3813	22.8269	101.052	3415.35
	42.602	22.7366	101.023	3413.76
	42.8227	22.6457	100.995	3412.19
	43.0435	22.5568	100.966	3410.62
	43.2642	22.4717	100.938	3409.06
	43.4849	22.3855	100.91	3407.5
	43.7057	22.2988	100.882	3405.96
	43.9264	22.2139	100.855	3404.41
	44.1472	22.1281	100.827	3402.88
	44.3679	22.045	100.799	3401.35
	44.5886	21.9626	100.772	3399.83
	44.8094	21.8794	100.744	3398.31
	45.0301	21.7984	100.717	3396.8
	45.2508	21.7169	100.69	3395.3
	45.4716	21.6363	100.663	3393.8
	45.6923	21.5563	100.635	3392.31
	45.913	21.4761	100.609	3390.83
	46.1338	21.399	100.582	3389.35
	46.3545	21.3214	100.555	3387.88
	46.5753	21.2443	100.528	3386.41
	46.796	21.169	100.501	3384.95
	47.0167	21.0925	100.474	3383.5
	47.2375	21.0168	100.448	3382.05
	47.4582	20.9423	100.421	3380.61
	47.6789	20.8684	100.394	3379.17
	47.8997	20.795	100.368	3377.74
	48.1204	20.7222	100.341	3376.32
	48.3411	20.65	100.315	3374.9
	48.5619	20.5784	100.288	3373.49
	48.7826	20.5073	100.262	3372.08
	49.0033	20.4368	100.236	3370.68
	49.2241	20.3668	100.209	3369.28
	49.4448	20.2973	100.183	3367.89
	49.6656	20.2284	100.157	3366.51
	49.8863	20.16	100.13	3365.13
	50.107	20.0921	100.104	3363.76
	50.3278	20.0248	100.078	3362.39
	50.5485	19.9581	100.051	3361.03
	50.7692	19.8918	100.025	3359.67
	50.99	19.8262	99.9987	3358.32
	51.2107	19.7611	99.9724	3356.97
	51.4314	19.6965	99.946	3355.63
	51.6522	19.6325	99.9197	3354.29
	51.8729	19.5687	99.8934	3352.96
	52.0936	19.5055	99.867	3351.63
	52.3144	19.4427	99.8406	3350.31
	52.5351	19.3804	99.8143	3348.99
	52.7559	19.3186	99.7879	3347.68
	52.9766	19.2573	99.7615	3346.37
	53.1973	19.1965	99.735	3345.07
	53.4181	19.1361	99.7086	3343.77
	53.6388	19.0762	99.6821	3342.47
	53.8595	19.0167	99.6556	3341.19
	54.0803	18.9577	99.6291	3339.9
	54.301	18.8992	99.6025	3338.62
	54.5217	18.841	99.576	3337.34
	54.7425	18.7833	99.5494	3336.07
	54.9632	18.726	99.5227	3334.8
	55.1839	18.6691	99.4961	3333.54
	55.4047	18.6127	99.4694	3332.28
	55.6254	18.5567	99.4426	3331.03
	55.8462	18.5011	99.4159	3329.78
	56.0669	18.4459	99.3891	3328.53
	56.2876	18.3911	99.3622	3327.29
	56.5084	18.3367	99.3353	3326.05
	56.7291	18.2826	99.3084	3324.81
	56.9498	18.229	99.2815	3323.58
	57.1706	18.1757	99.2545	3322.36
	57.3913	18.1228	99.2274	3321.13
	57.612	18.0702	99.2003	3319.91
	57.8328	18.018	99.1732	3318.7
	58.0535	17.9662	99.146	3317.48
	58.2742	17.9147	99.1188	3316.27
	58.495	17.8635	99.0915	3315.07
	58.7157	17.8127	99.0642	3313.87
	58.9365	17.7623	99.0368	3312.67
	59.1572	17.7123	99.0094	3311.47
	59.3779	17.6626	98.9819	3310.28
	59.5987	17.6133	98.9544	3309.09
	59.8194	17.5643	98.9268	3307.91
	60.0401	17.5156	98.8992	3306.72
	60.2609	17.4673	98.8715	3305.54
	60.4816	17.4194	98.8437	3304.37
	60.7023	17.3717	98.8159	3303.19
	60.9231	17.3244	98.788	3302.02
	61.1438	17.2774	98.7601	3300.86
	61.3645	17.2307	98.7321	3299.69
	61.5853	17.1843	98.704	3298.53
	61.806	17.1382	98.6759	3297.37
	62.0268	17.0924	98.6477	3296.21
	62.2475	17.0469	98.6195	3295.06
	62.4682	17.0016	98.5911	3293.91
	62.689	16.9566	98.5628	3292.76
	62.9097	16.912	98.5343	3291.61
	63.1304	16.8676	98.5058	3290.47
	63.3512	16.8234	98.4772	3289.33
	63.5719	16.7795	98.4485	3288.19
	63.7926	16.7361	98.4198	3287.05
	64.0134	16.6929	98.3909	3285.92
	64.2341	16.6501	98.3621	3284.79
	64.4548	16.6075	98.3331	3283.66
	64.6756	16.5652	98.3041	3282.53
	64.8963	16.5233	98.2749	3281.41
	65.1171	16.4816	98.2457	3280.28
	65.3378	16.4403	98.2165	3279.16
	65.5585	16.3992	98.1871	3278.04
	65.7793	16.3584	98.1577	3276.92
	66	16.3179	98.1282	3275.81
