# Supplementary material for: Protein abundance of AKT and ERK pathway components governs cell type‐specific regulation of proliferation
Source: Mol Syst Biol. 2017 Jan 25;13(1):904. doi: 10.15252/msb.20167258 (PMC5293153; doi:10.15252/msb.20167258)
Supplement: Supplementary file 10 — Source Data for Figure 4 [file MSB-13-904-s008.zip › Source_Data_for_Figure_4/Figure04B.xlsx]

## Sheet: Sheet1
order	protein abundance	cell type	relative sensitivity	opacity
13	DUSP	BaF3-EpoR	-1.03083	0.666
3	AKT	BaF3-EpoR	0	1
1	EpoR	BaF3-EpoR	0	1
12	ERK	BaF3-EpoR	0	1
11	MEK	BaF3-EpoR	0	1
16	mTOR	BaF3-EpoR	0.376185	1
7	PDK1	BaF3-EpoR	0.00875142	1
2	SHP1	BaF3-EpoR	-0.288515	0.666
4	PI3K	BaF3-EpoR	0.00266496	1
8	PI45P2	BaF3-EpoR	0.0107585	1
6	PTEN	BaF3-EpoR	-0.00740633	0.666
10	Raf	BaF3-EpoR	0	1
17	Raptor	BaF3-EpoR	0	1
9	Ras	BaF3-EpoR	0	1
18	Rictor	BaF3-EpoR	0	1
19	RSK	BaF3-EpoR	0.947571	1
15	S6	BaF3-EpoR	1	1
5	SHIP1	BaF3-EpoR	-0.00265672	0.666
14	SOS	BaF3-EpoR	0.633912	1
13	DUSP	mCFU-E	-0.0905827	0.666
3	AKT	mCFU-E	0	1
1	EpoR	mCFU-E	0	1
12	ERK	mCFU-E	0	1
11	MEK	mCFU-E	0	1
16	mTOR	mCFU-E	0.845339	1
7	PDK1	mCFU-E	0.470511	1
2	SHP1	mCFU-E	-0.101102	0.666
4	PI3K	mCFU-E	0	1
8	PI45P2	mCFU-E	0	1
6	PTEN	mCFU-E	0	1
10	Raf	mCFU-E	0	1
17	Raptor	mCFU-E	0	1
9	Ras	mCFU-E	0	1
18	Rictor	mCFU-E	0	1
19	RSK	mCFU-E	0.0910457	1
15	S6	mCFU-E	1	1
5	SHIP1	mCFU-E	-0.0570181	0.666
14	SOS	mCFU-E	0.0581408	1
13	DUSP	32D-EpoR	-0.878813	0.666
3	AKT	32D-EpoR	0	1
1	EpoR	32D-EpoR	0	1
12	ERK	32D-EpoR	0	1
11	MEK	32D-EpoR	0	1
16	mTOR	32D-EpoR	0.602514	1
7	PDK1	32D-EpoR	0.0335271	1
2	SHP1	32D-EpoR	-0.223735	0.666
4	PI3K	32D-EpoR	0	1
8	PI45P2	32D-EpoR	0	1
6	PTEN	32D-EpoR	0	1
10	Raf	32D-EpoR	0	1
17	Raptor	32D-EpoR	0	1
9	Ras	32D-EpoR	0	1
18	Rictor	32D-EpoR	0	1
19	RSK	32D-EpoR	0.932174	1
15	S6	32D-EpoR	0	1
5	SHIP1	32D-EpoR	0	1
14	SOS	32D-EpoR	0.470938	1
