# Supplementary material for: Protein abundance of AKT and ERK pathway components governs cell type‐specific regulation of proliferation
Source: Mol Syst Biol. 2017 Jan 25;13(1):904. doi: 10.15252/msb.20167258 (PMC5293153; doi:10.15252/msb.20167258)
Supplement: Supplementary file 11 — Source Data for Figure 5 [file MSB-13-904-s009.zip]

Archive with 56 entries (52 files):
- Source_Data_for_Figure_5/
- Source_Data_for_Figure_5/Figure05C.xlsx
- Source_Data_for_Figure_5/.DS_Store
- Source_Data_for_Figure_5/Figure05B.xlsx
- Source_Data_for_Figure_5/Figure05A/
- Source_Data_for_Figure_5/Figure05A/.DS_Store
- Source_Data_for_Figure_5/Figure05A/All_JPEG/
- Source_Data_for_Figure_5/Figure05A/All_JPEG/Figure05A_CFUE_AKTVIII_ppERK.jpg
- Source_Data_for_Figure_5/Figure05A/All_JPEG/Figure05A_32D_AKTVIII_pS6.jpg
- Source_Data_for_Figure_5/Figure05A/All_JPEG/Figure05A_CFUE_U0126_ppERK.jpg
- Source_Data_for_Figure_5/Figure05A/All_JPEG/Figure05A_32D_AKTVIII_ppERK.jpg
- Source_Data_for_Figure_5/Figure05A/All_JPEG/Figure05A_CFUE_U0126_pS6.jpg
- Source_Data_for_Figure_5/Figure05A/All_JPEG/Figure05A_CFUE_AKTVIII_PDI.jpg
- Source_Data_for_Figure_5/Figure05A/All_JPEG/Figure05A_32D_AKTVIII_PDI.jpg
- Source_Data_for_Figure_5/Figure05A/All_JPEG/Figure05A_BaF3_U0126_pS6.jpg
- Source_Data_for_Figure_5/Figure05A/All_JPEG/Figure05A_32D_AKTVIII_pAKT.jpg
- Source_Data_for_Figure_5/Figure05A/All_JPEG/Figure05A_BaF3_AKTVIII_pS6.jpg
- Source_Data_for_Figure_5/Figure05A/All_JPEG/Figure05A_CFUE_U0126_pAKT.jpg
- Source_Data_for_Figure_5/Figure05A/All_JPEG/Figure05A_32D_U0126_pAKT.jpg
- Source_Data_for_Figure_5/Figure05A/All_JPEG/Figure05A_BaF3_U0126_PDI.jpg
- Source_Data_for_Figure_5/Figure05A/All_JPEG/Figure05A_BaF3_U0126_ppERK.jpg
- Source_Data_for_Figure_5/Figure05A/All_JPEG/Figure05A_BaF3_U0126_pAKT.jpg
- Source_Data_for_Figure_5/Figure05A/All_JPEG/Figure05A_CFUE_U0126_PDI.jpg
- Source_Data_for_Figure_5/Figure05A/All_JPEG/Figure05A_BaF3_AKTVIII_pAKT.jpg
- Source_Data_for_Figure_5/Figure05A/All_JPEG/Figure05A_BaF3_AKTVIII_ppERK.jpg
- Source_Data_for_Figure_5/Figure05A/All_JPEG/Figure05A_BaF3_AKTVIII_PDI.jpg
- Source_Data_for_Figure_5/Figure05A/All_JPEG/Figure05A_CFUE_AKTVIII_pS6.jpg
- Source_Data_for_Figure_5/Figure05A/All_JPEG/Figure05A_32D_U0126_ppERK.jpg
- Source_Data_for_Figure_5/Figure05A/All_JPEG/Figure05A_32D_U0126_PDI.jpg
- Source_Data_for_Figure_5/Figure05A/All_JPEG/Figure05A_32D_U0126_pS6.jpg
- Source_Data_for_Figure_5/Figure05A/All_JPEG/Figure05A_CFUE_AKTVIII_pAKT.jpg
- Source_Data_for_Figure_5/Figure05A/All_RAW/
- Source_Data_for_Figure_5/Figure05A/All_RAW/Figure05A_CFUE_U0126_pS6.tif
- Source_Data_for_Figure_5/Figure05A/All_RAW/Figure05A_32D_AKTVIII_ppERK.tif
- Source_Data_for_Figure_5/Figure05A/All_RAW/Figure05A_BaF3_AKTVIII_PDI.tif
- Source_Data_for_Figure_5/Figure05A/All_RAW/Figure05A_32D_AKTVIII_PDI.tif
- Source_Data_for_Figure_5/Figure05A/All_RAW/Figure05A_BaF3_AKTVIII_ppERK.tif
- Source_Data_for_Figure_5/Figure05A/All_RAW/Figure05A_BaF3_U0126_ppERK.tif
- Source_Data_for_Figure_5/Figure05A/All_RAW/Figure05A_BaF3_AKTVIII_pS6.tif
- Source_Data_for_Figure_5/Figure05A/All_RAW/Figure05A_CFUE_AKTVIII_ppERK.tif
- Source_Data_for_Figure_5/Figure05A/All_RAW/Figure05A_CFUE_U0126_ppERK.tif
- Source_Data_for_Figure_5/Figure05A/All_RAW/Figure05A_BaF3_U0126_pAKT.tif
- Source_Data_for_Figure_5/Figure05A/All_RAW/Figure05A_BaF3_AKTVIII_pAKT.tif
- Source_Data_for_Figure_5/Figure05A/All_RAW/Figure05A_BaF3_U0126_PDI.tif
- Source_Data_for_Figure_5/Figure05A/All_RAW/Figure05A_CFUE_AKTVIII_pS6.tif
- Source_Data_for_Figure_5/Figure05A/All_RAW/Figure05A_32D_AKTVIII_pS6.tif
- Source_Data_for_Figure_5/Figure05A/All_RAW/Figure05A_32D_U0126_PDI.tif
- Source_Data_for_Figure_5/Figure05A/All_RAW/Figure05A_32D_U0126_pAKT.tif
- Source_Data_for_Figure_5/Figure05A/All_RAW/Figure05A_32D_AKTVIII_pAKT.tif
- Source_Data_for_Figure_5/Figure05A/All_RAW/Figure05A_32D_U0126_pS6.tif
- Source_Data_for_Figure_5/Figure05A/All_RAW/Figure05A_CFUE_U0126_pAKT.tif
- Source_Data_for_Figure_5/Figure05A/All_RAW/Figure05A_CFUE_AKTVIII_pAKT.tif
- Source_Data_for_Figure_5/Figure05A/All_RAW/Figure05A_CFUE_AKTVIII_PDI.tif
- Source_Data_for_Figure_5/Figure05A/All_RAW/Figure05A_32D_U0126_ppERK.tif
- Source_Data_for_Figure_5/Figure05A/All_RAW/Figure05A_CFUE_U0126_PDI.tif
- Source_Data_for_Figure_5/Figure05A/All_RAW/Figure05A_BaF3_U0126_pS6.tif
