# Supplementary material for: Protein abundance of AKT and ERK pathway components governs cell type‐specific regulation of proliferation
Source: Mol Syst Biol. 2017 Jan 25;13(1):904. doi: 10.15252/msb.20167258 (PMC5293153; doi:10.15252/msb.20167258)
Supplement: Supplementary file 11 — Source Data for Figure 5 [file MSB-13-904-s009.zip › Source_Data_for_Figure_5/Figure05C.xlsx]

## Sheet: Sheet1
source						experiment	experiment	experiment	experiment	experiment	experiment
cells						mCFU-E	mCFU-E	BaF3-EpoR	BaF3-EpoR	32D-EpoR	32D-EpoR
variable	id	time	Epo	inhibitor	inhibitor dose	cell-cycle indicator	cell-cycle indicator	cell-cycle indicator	cell-cycle indicator	cell-cycle indicator	cell-cycle indicator
unit		hours	U/ml		uM	arbitrary units	arbitrary units	arbitrary units	arbitrary units	arbitrary units	arbitrary units
value						mean	standard deviation	mean	standard deviation	mean	standard deviation
	0-0h	0	0		0	1.0992	0.0435	2.9864	0.5221	0.5469	0.0637
	0-3h	3	0		0	0.1082	0.0090722	1.9202	0.0968	0.1181	0.0052475
	E0-0	0	5		0	0.9195	0.0639	3.4032	0.3174	0.5469	0.0637
	E-3	3	5		0	11.5514	2.2195	56.6992	7.4583	2.3942	0.1761
	Ai 0.05-0	0	5	AKT VIII	0.05	1.1405	0.098	3.478	0.1674	0.4517	0.05
	Ai0.05-3	3	5	AKT VIII	0.05	7.8606	0.9597	53.1222	3.801	2.1096	0.183
	Ai0.5-0	0	5	AKT VIII	0.5	1.1178	0.2136	3.2044	0.5936	0.3001	0.0547
	Ai0.5-3	3	5	AKT VIII	0.5	4.1339	0.6791	47.8126	5.6296	1.0396	0.0961
	Ai5-0	0	5	AKT VIII	5	1.209	0.0689	3.5991	0.601	0.2579	0.0351
	Ai5-3	3	5	AKT VIII	5	2.4361	0.0684	13.628	2.0054	0.2494	0.0295
	U0.05-0	0	5	U0126	0.05	1.0786	0.1536	3.4388	0.3866	0.3539	0.0746
	Ui0.05-3	3	5	U0126	0.05	8.9336	0.7409	58.3949	6.1705	2.3856	0.0364
	U0.5-0	0	5	U0126	0.5	1.138	0.1528	3.257	0.2303	0.4971	0.0062064
	Ui0.5-3	3	5	U0126	0.5	5.8714	0.5893	50.2687	4.9936	1.8692	0.1391
	U5-0	0	5	U0126	5	1.0564	0.0406	3.2275	0.3797	0.5508	0.0625
	Ui5-3	3	5	U0126	5	4.3658	0.5112	24.7016	1.3334	1.2253	0.1257
