# Supplementary material for: Protein abundance of AKT and ERK pathway components governs cell type‐specific regulation of proliferation
Source: Mol Syst Biol. 2017 Jan 25;13(1):904. doi: 10.15252/msb.20167258 (PMC5293153; doi:10.15252/msb.20167258)
Supplement: Supplementary file 11 — Source Data for Figure 5 [file MSB-13-904-s009.zip › Source_Data_for_Figure_5/Figure05B.xlsx]

## Sheet: Sheet1
source		experiment	experiment	simulation	experiment	experiment	simulation	experiment	experiment	simulation	experiment	experiment	simulation	experiment	experiment	simulation	experiment	experiment	simulation	experiment	experiment	simulation	experiment	experiment	simulation	experiment	experiment	simulation	experiment	experiment	simulation	experiment	experiment	simulation	experiment	experiment	simulation	experiment	experiment	simulation	experiment	experiment	simulation	experiment	experiment	simulation	experiment	experiment	simulation
cells		mCFU-E	mCFU-E	mCFU-E	mCFU-E	mCFU-E	mCFU-E	mCFU-E	mCFU-E	mCFU-E	mCFU-E	mCFU-E	mCFU-E	mCFU-E	mCFU-E	mCFU-E	mCFU-E	mCFU-E	mCFU-E	BaF3-EpoR	BaF3-EpoR	BaF3-EpoR	BaF3-EpoR	BaF3-EpoR	BaF3-EpoR	BaF3-EpoR	BaF3-EpoR	BaF3-EpoR	BaF3-EpoR	BaF3-EpoR	BaF3-EpoR	BaF3-EpoR	BaF3-EpoR	BaF3-EpoR	BaF3-EpoR	BaF3-EpoR	BaF3-EpoR	32D-EpoR	32D-EpoR	32D-EpoR	32D-EpoR	32D-EpoR	32D-EpoR	32D-EpoR	32D-EpoR	32D-EpoR	32D-EpoR	32D-EpoR	32D-EpoR
condition		AKT VIII treatment	AKT VIII treatment	AKT VIII treatment	U0126 treatment	U0126 treatment	U0126 treatment	AKT VIII treatment	AKT VIII treatment	AKT VIII treatment	U0126 treatment	U0126 treatment	U0126 treatment	AKT VIII treatment	AKT VIII treatment	AKT VIII treatment	U0126 treatment	U0126 treatment	U0126 treatment	AKT VIII treatment	AKT VIII treatment	AKT VIII treatment	U0126 treatment	U0126 treatment	U0126 treatment	AKT VIII treatment	AKT VIII treatment	AKT VIII treatment	U0126 treatment	U0126 treatment	U0126 treatment	AKT VIII treatment	AKT VIII treatment	AKT VIII treatment	U0126 treatment	U0126 treatment	U0126 treatment	AKT VIII treatment	AKT VIII treatment	AKT VIII treatment	U0126 treatment	U0126 treatment	U0126 treatment	AKT VIII treatment	AKT VIII treatment	AKT VIII treatment	U0126 treatment	U0126 treatment	U0126 treatment
variable		integrated pAKT	integrated pAKT	integrated pAKT	integrated pAKT	integrated pAKT	integrated pAKT	integrated ppERK	integrated ppERK	integrated ppERK	integrated ppERK	integrated ppERK	integrated ppERK	integrated pS6	integrated pS6	integrated pS6	integrated pS6	integrated pS6	integrated pS6	integrated pAKT	integrated pAKT	integrated pAKT	integrated pAKT	integrated pAKT	integrated pAKT	integrated ppERK	integrated ppERK	integrated ppERK	integrated ppERK	integrated ppERK	integrated ppERK	integrated pS6	integrated pS6	integrated pS6	integrated pS6	integrated pS6	integrated pS6	integrated pAKT	integrated pAKT	integrated pAKT	integrated pAKT	integrated pAKT	integrated pAKT	integrated ppERK	integrated ppERK	integrated ppERK	integrated ppERK	integrated ppERK	integrated ppERK
unit	uM	nM*min	nM*min	nM*min	nM*min	nM*min	nM*min	nM*min	nM*min	nM*min	nM*min	nM*min	nM*min	arbitrary units	arbitrary units	arbitrary units	arbitrary units	arbitrary units	arbitrary units	nM*min	nM*min	nM*min	nM*min	nM*min	nM*min	nM*min	nM*min	nM*min	nM*min	nM*min	nM*min	arbitrary units	arbitrary units	arbitrary units	arbitrary units	arbitrary units	arbitrary units	nM*min	nM*min	nM*min	nM*min	nM*min	nM*min	nM*min	nM*min	nM*min	nM*min	nM*min	nM*min
value		mean	standard deviation	mean	mean	standard deviation	mean	mean	standard deviation	mean	mean	standard deviation	mean	mean	standard deviation	mean	mean	standard deviation	mean	mean	standard deviation	mean	mean	standard deviation	mean	mean	standard deviation	mean	mean	standard deviation	mean	mean	standard deviation	mean	mean	standard deviation	mean	mean	standard deviation	mean	mean	standard deviation	mean	mean	standard deviation	mean	mean	standard deviation	mean
id	Inhibitor	CFUE_Aktin_Intpakt_Exp	CFUE_Aktin_Intpakt_ExpStd	CFUE_Aktin_Intpakt_Simu	CFUE_Mekin_Intpakt_Exp
	0	9842.84	1476.43	9353.23	9751.02	1514.24	9353.23	3626.97	544.045	3243.35	3125.48	468.822	3243.35	930.545	139.582	902.774	888.446	138.651	902.774	610.07	91.5106	605.071	728.692	109.304	605.071	2863.22	458.325	3140.53	3154.62	473.193	3140.53	1121.12	168.193	1102.86	1326.88	199.032	1102.86	1493.7	224.055	1241.2	879.953	179.658	1241.2	4572.21	731.532	4924	5593.5	839.025	4924
	0.05	7135.51	1205.69	8407.82	10782.7	1617.41	9353.24	2938.48	475.196	3243.35	2939.3	450.204	2724	845.707	131.098	831.624	996.123	149.418	893.248	535.205	84.024	553.429	450.996	81.5342	605.071	3440.07	516.01	3140.53	2499.31	407.662	2849.99	1121.63	168.244	1101.51	836.613	150.005	1008.78	949.092	169.594	1129.7	1077.65	199.428	1241.2	5025.48	776.86	4924	4873.83	767.058	4855.8
	0.5	5332.3	1025.37	4410.61	8256.32	1364.77	9353.23	3544.24	535.772	3243.35	1251.47	281.421	1215.55	621.949	108.722	525.548	970.909	146.897	865.392	317.976	62.3011	313.173	580.808	94.5154	605.071	3350.32	507.035	3140.53	1818.32	339.563	1637.74	1002.54	156.335	1095.26	547.596	121.103	613.222	630.415	137.727	625.188	1787.19	270.382	1241.2	5486.23	822.934	4924	4068.01	686.476	4335.8
	5	365.561	528.698	775.444	8742.59	1413.4	9353.23	2764.05	457.754	3243.35	83.3163	164.606	202.518	125.553	59.0826	239.751	723.257	122.132	846.58	57.736	36.2771	59.2079	659.874	102.422	605.071	3316.85	503.689	3140.53	752.186	232.95	349.493	1140.52	170.133	1088.63	116.42	77.986	188.502	158.472	90.5323	115.802	1833.26	274.989	1241.2	4733.51	747.663	4924	2052.43	484.918	2293.8
[truncated: 6 more columns]
