# Supplementary material for: Protein abundance of AKT and ERK pathway components governs cell type‐specific regulation of proliferation
Source: Mol Syst Biol. 2017 Jan 25;13(1):904. doi: 10.15252/msb.20167258 (PMC5293153; doi:10.15252/msb.20167258)
Supplement: Supplementary file 12 — Source Data for Figure 6 [file MSB-13-904-s010.zip]

Archive with 3 entries (2 files):
- Source_Data_for_Figure_6/
- Source_Data_for_Figure_6/Figure06B.xlsx
- Source_Data_for_Figure_6/Figure06CD.xlsx
