# Supplementary material for: Protein abundance of AKT and ERK pathway components governs cell type‐specific regulation of proliferation
Source: Mol Syst Biol. 2017 Jan 25;13(1):904. doi: 10.15252/msb.20167258 (PMC5293153; doi:10.15252/msb.20167258)
Supplement: Supplementary file 12 — Source Data for Figure 6 [file MSB-13-904-s010.zip › Source_Data_for_Figure_6/Figure06B.xlsx]

## Sheet: Sheet1
source		experiment	experiment	simulation	experiment	experiment	simulation	experiment	experiment	simulation	experiment	experiment	simulation	experiment	experiment	simulation	experiment	experiment	simulation
cells		mCFU-E	mCFU-E	mCFU-E	mCFU-E	mCFU-E	mCFU-E	BaF3-EpoR	BaF3-EpoR	BaF3-EpoR	BaF3-EpoR	BaF3-EpoR	BaF3-EpoR	32D-EpoR	32D-EpoR	32D-EpoR	32D-EpoR	32D-EpoR	32D-EpoR
condition		AKT VIII treatment	AKT VIII treatment	AKT VIII treatment	U0126 treatment	U0126 treatment	U0126 treatment	AKT VIII treatment	AKT VIII treatment	AKT VIII treatment	U0126 treatment	U0126 treatment	U0126 treatment	AKT VIII treatment	AKT VIII treatment	AKT VIII treatment	U0126 treatment	U0126 treatment	U0126 treatment
variable		cell-cycle indicator	cell-cycle indicator	cell-cycle indicator	cell-cycle indicator	cell-cycle indicator	cell-cycle indicator	cell-cycle indicator	cell-cycle indicator	cell-cycle indicator	cell-cycle indicator	cell-cycle indicator	cell-cycle indicator	cell-cycle indicator	cell-cycle indicator	cell-cycle indicator	cell-cycle indicator	cell-cycle indicator	cell-cycle indicator
unit	uM	arbitrary units	arbitrary units	arbitrary units	arbitrary units	arbitrary units	arbitrary units	arbitrary units	arbitrary units	arbitrary units	arbitrary units	arbitrary units	arbitrary units	arbitrary units	arbitrary units	arbitrary units	arbitrary units	arbitrary units	arbitrary units
value		mean	standard deviation	mean	mean	standard deviation	mean	mean	standard deviation	mean	mean	standard deviation	mean	mean	standard deviation	mean	mean	standard deviation	mean
id	Inhibitor	CFUE_Aktin_CCI_Exp	CFUE_Aktin_CCI_ExpStd	CFUE_Aktin_CCI_Simu	CFUE_Mekin_CCI_Exp	CFUE_Mekin_CCI_ExpStd	CFUE_Mekin_CCI_Simu
	0	1	0.1921	0.7994	1	0.1921	0.7994	1	0.1315	0.9941	1	0.13	0.9941	1	0.0736	0.8803	1	0.0736	0.8803
	0.05	0.6805	0.0831	0.7502	0.7734	0.0641	0.7524	0.9369	0.067	0.9446	1.03	0.11	0.9588	0.8811	0.0765	0.8161	0.9964	0.0152	0.878
	0.5	0.3579	0.0588	0.5359	0.5083	0.051	0.6185	0.8433	0.0993	0.7115	0.89	0.09	0.8065	0.4342	0.0402	0.5258	0.7807	0.0581	0.8605
	5	0.2109	0.0059242	0.3317	0.3779	0.0443	0.5299	0.2404	0.0354	0.4605	0.44	0.02	0.6386	0.1042	0.0123	0.2335	0.5118	0.0525	0.7918
