# Supplementary material for: Protein abundance of AKT and ERK pathway components governs cell type‐specific regulation of proliferation
Source: Mol Syst Biol. 2017 Jan 25;13(1):904. doi: 10.15252/msb.20167258 (PMC5293153; doi:10.15252/msb.20167258)
Supplement: Supplementary file 12 — Source Data for Figure 6 [file MSB-13-904-s010.zip › Source_Data_for_Figure_6/Figure06CD.xlsx]

## Sheet: Sheet1
source				simulation	simulation	simulation	simulation	simulation	simulation	experiment	experiment	experiment
cells				BaF3-EpoR	BaF3-EpoR	mCFU-E	mCFU-E	32D-EpoR	32D-EpoR	BaF3-EpoR	mCFU-E	32D-EpoR
variable	Epo	AKT VIII	U0126	integrated pS6	cell-cycle indicator	integrated pS6	cell-cycle indicator	integrated pS6	cell-cycle indicator	proliferation	proliferation	proliferation
unit	U/ml	uM	uM	arbitrary units	arbitrary units	arbitrary units	arbitrary units	arbitrary units	arbitrary units	arbitrary units	arbitrary units	arbitrary units
value				mean	mean	mean	mean	mean	mean	mean	mean	mean
id				Int. pS6 (a.u.)	CellCycleIndicator (a.u.)	Int. pS6 (a.u.)	CellCycleIndicator (a.u.)	Int. pS6 (a.u.)	CellCycleIndicator (a.u.)	Proliferation (a.u.)	Proliferation (a.u.)	Proliferation (a.u.)
	5	0	0	1	0.996047	1	0.801026	1	0.880509	1	0.97	0.88
	5	0.005	0	1	0.990554	0.99	0.795334	1	0.873501	0.95	1	0.89
	5	0.05	0	1	0.945345	0.92	0.749312	1	0.816463	0.91	0.94	0.84
	5	0.5	0	0.99	0.709461	0.58	0.530665	0.98	0.526672	0.86	0.92	0.8
	5	5	0	0.99	0.460119	0.27	0.331821	0.96	0.23408	0.69	0.79	0.36
	5	0	0	1	0.996047	1	0.801026	1	0.880509	1	0.97	0.88
	5	0	0.005	0.99	0.991912	1	0.795428	1	0.880271	0.95	0.97	0.93
	5	0	0.05	0.91	0.958858	0.99	0.754685	0.99	0.878188	0.86	0.98	0.85
	5	0	0.5	0.56	0.803689	0.96	0.620086	0.9	0.860493	0.86	0.99	1
	5	0	5	0.17	0.638794	0.94	0.529693	0.54	0.791003	0.77	0.95	0.77
