# Supplementary material for: Protein abundance of AKT and ERK pathway components governs cell type‐specific regulation of proliferation
Source: Mol Syst Biol. 2017 Jan 25;13(1):904. doi: 10.15252/msb.20167258 (PMC5293153; doi:10.15252/msb.20167258)
Supplement: Supplementary file 13 — Source Data for Figure 7 [file MSB-13-904-s011.zip › Source_Data_for_Figure_7/Figure07A.xlsx]

## Sheet: Sheet1
source	simulation	simulation	simulation	simulation		simulation	simulation	simulation	simulation		experiment	experiment	experiment	experiment	experiment	experiment	experiment		simulation	simulation	simulation	simulation	simulation	simulation	simulation
cells		mCFU-E	mCFU-E	mCFU-E			BaF3-EpoR	BaF3-EpoR	BaF3-EpoR			mCFU-E	mCFU-E	mCFU-E	mCFU-E	mCFU-E	mCFU-E			BaF3-EpoR	BaF3-EpoR	BaF3-EpoR	BaF3-EpoR	BaF3-EpoR	BaF3-EpoR
condition		wild-type	11xSHIP1	12xPTEN			wild-type	4xSHIP1	3xPTEN			wild-type	wild-type	11xSHIP1	11xSHIP1	12xPTEN	12xPTEN			wild-type	wild-type	4xSHIP1	4xSHIP1	3xPTEN	3xPTEN
variable	Epo	proliferation	proliferation	proliferation		Epo	proliferation	proliferation	proliferation		Epo	proliferation	proliferation	proliferation	proliferation	proliferation	proliferation		Epo	proliferation	proliferation	proliferation	proliferation	proliferation	proliferation
unit	U/ml	arbitrary units	arbitrary units	arbitrary units		U/ml	arbitrary units	arbitrary units	arbitrary units		U/ml	arbitrary units	arbitrary units	arbitrary units	arbitrary units	arbitrary units	arbitrary units		U/ml	arbitrary units	arbitrary units	arbitrary units	arbitrary units	arbitrary units	arbitrary units
value		mean	mean	mean			mean	mean	mean			mean	standard deviation	mean	standard deviation	mean	standard deviation			mean	standard deviaton	mean	standard deviaton	mean	standard deviaton
id		CFUE_wt	CFUE_SHIP1	CFUE_PTEN			BaF3_wt	BaF3_SHIP1	BaF3_PTEN			CFUE_yExp		CFUE_SHIPoe_yExp		CFUE_PTENoe_yExp				BaF3_yExp		BaF3_SHIP1oe_yExp		BaF3_PTENoe_yExp
	0.0005	0.1744	0.1744	0		0.001	0.0864	0.0864	0		0.0005	0.0802	0.00401	0.0206	0.00103	0.0206	0.00103		0.001	0.0032	0.00016	0.0056	0.00028	0.0045	0.000225
	0.001	0.1744	0.1744	0		0.005	0.0864	0.0864	0		0.001	0.0813	0.004065	0.0191	0.000955	0.0208	0.00104		0.005	0.0036	0.00018	0.0059	0.000295	0.0045	0.000225
	0.005	0.1744	0.1744	0		0.01	0.0864	0.0864	0		0.005	0.0905	0.004525	0.0235	0.001175	0.0222	0.00111		0.01	0.0043	0.000215	0.0058	0.00029	0.0046	0.00023
	0.01	0.1744	0.1744	0		0.05	0.0869	0.0869	0.00028956		0.01	0.1036	0.00518	0.0264	0.0013175	0.0244	0.00122		0.05	0.0171	0.000855	0.0072	0.00036	0.0072	0.00036
	0.05	0.1774	0.1774	0.00049554		0.1	0.0882	0.0882	0.0011582		0.05	0.2024	0.0101	0.0514	0.00257	0.0418	0.00209		0.1	0.0452	0.00226	0.015	0.00075	0.0146	0.00073
	0.1	0.1898	0.1898	0.0024777		0.5	0.1157	0.1102	0.0172		0.1	0.3137	0.0157	0.1005	0.005025	0.0645	0.003225		0.5	0.3778	0.0189	0.469	0.0235	0.1712	0.00856
	0.5	0.4539	0.388	0.0565		1	0.1614	0.1451	0.0456		0.5	0.6978	0.0349	0.3195	0.016	0.1833	0.009165		1	0.6529	0.0326	0.567	0.0284	0.3769	0.0188
	1	0.5951	0.4668	0.11		5	0.6437	0.4704	0.3719		1	0.8275	0.0414	0.4242	0.0212	0.2483	0.0124		5	0.9626	0.0481	0.914	0.0457	0.6475	0.0324
	5	0.944	0.6501	0.4113		10	0.8639	0.6007	0.534		5	0.9679	0.0484	0.4914	0.0246	0.3463	0.0173		10	0.9866	0.0493	0.911	0.0456	0.6638	0.0332
	10	0.9886	0.6848	0.4693		50	1	0.6776	0.6379		10	0.9859	0.0493	0.5701	0.0285	0.3619	0.0181		50	0.999	0.05	0.864	0.0432	0.6705	0.0335
	50	1	0.6947	0.4851							50	1	0.05	0.5985	0.0299	0.3746	0.0187
