# Supplementary material for: Protein abundance of AKT and ERK pathway components governs cell type‐specific regulation of proliferation
Source: Mol Syst Biol. 2017 Jan 25;13(1):904. doi: 10.15252/msb.20167258 (PMC5293153; doi:10.15252/msb.20167258)
Supplement: Supplementary file 13 — Source Data for Figure 7 [file MSB-13-904-s011.zip › Source_Data_for_Figure_7/Figure07B.xlsx]

## Sheet: Sheet1
source			simulation	simulation	simulation	experiment	experiment	experiment	experiment	experiment	experiment
cells			mCFU-E	32D-EpoR	BaF3-EpoR	mCFU-E	mCFU-E	32D-EpoR	32D-EpoR	BaF3-EpoR	BaF3-EpoR
variable	AKT VIII	U0126	proliferation	proliferation	proliferation	proliferation	proliferation	proliferation	proliferation	proliferation	proliferation
unit	uM	uM	arbitrary units	arbitrary units	arbitrary units	arbitrary units	arbitrary units	arbitrary units	arbitrary units	arbitrary units	arbitrary units
value			mean	mean	mean	mean	standard deviation	mean	standard deviation	mean	standard deviation
id	Aktin	Mekin	CFUESimu	D32Simu	BaF3Simu	Proliferation_au	Proliferation_au_std	Proliferation_au	Proliferation_au_std	Proliferation_au	Proliferation_au_std
	0	0	0.967371	0.976963	0.937316	0.943444	0.0471722	0.844404	0.0422202	1	0.05
	0	0.005	0.967155	0.976785	0.935702	0.941229	0.0470614	0.895637	0.0447818	0.94541	0.0472705
	0	0.05	0.965579	0.975205	0.922511	0.949055	0.0474527	0.814943	0.0407472	0.863277	0.0431639
	0	0.5	0.960259	0.961643	0.854041	0.965594	0.0482797	0.958025	0.0479013	0.857058	0.0428529
	0	5	0.956634	0.90617	0.77179	0.92218	0.046109	0.739634	0.0369817	0.773939	0.0386969
	0.005	0	0.965691	0.971653	0.93479	0.972977	0.0486488	0.852934	0.0426467	0.947878	0.0473939
	0.005	0.005	0.965476	0.971476	0.933176	0.97785	0.0488925	1	0.05	0.857749	0.0428875
	0.005	0.05	0.963898	0.969895	0.919985	1	0.05	0.861961	0.043098	0.842152	0.0421076
	0.005	0.5	0.958575	0.956334	0.851515	0.961164	0.0480582	0.928033	0.0464017	0.838105	0.0419052
	0.005	5	0.954948	0.900861	0.769264	0.982871	0.0491435	0.817956	0.0408978	0.713919	0.035696
	0.05	0	0.951885	0.92794	0.913966	0.918931	0.0459465	0.803859	0.0401929	0.914808	0.0457404
	0.05	0.005	0.951669	0.92776	0.912352	0.953485	0.0476742	0.818514	0.0409257	0.866436	0.0433218
	0.05	0.05	0.950084	0.926181	0.899161	0.902245	0.0451122	0.841775	0.0420888	0.809378	0.0404689
	0.05	0.5	0.944734	0.912619	0.830692	0.885854	0.0442927	0.956004	0.0478002	0.806219	0.040311
	0.05	5	0.941088	0.857146	0.74844	0.978736	0.0489368	0.772358	0.0386179	0.658736	0.0329368
	0.5	0	0.880318	0.699294	0.804282	0.892056	0.0446028	0.765905	0.0382952	0.859131	0.0429566
	0.5	0.005	0.880096	0.699116	0.802669	0.962345	0.0481172	0.828756	0.0414378	0.862389	0.0431194
	0.5	0.05	0.878469	0.697537	0.789478	0.927643	0.0463822	0.812017	0.0406009	0.856466	0.0428233
	0.5	0.5	0.872973	0.683974	0.721008	0.921441	0.0460721	0.971262	0.0485631	0.795558	0.0397779
	0.5	5	0.869227	0.628502	0.638757	0.898258	0.0449129	0.800006	0.0400003	0.681046	0.0340523
	5	0	0.805171	0.456561	0.686427	0.766982	0.0383491	0.347621	0.0173811	0.691905	0.0345953
	5	0.005	0.804942	0.456383	0.684813	0.785883	0.0392942	0.353102	0.0176551	0.647581	0.0323791
	5	0.05	0.803269	0.454804	0.671622	0.805966	0.0402983	0.367571	0.0183786	0.642448	0.0321224
	5	0.5	0.797609	0.441241	0.603153	0.808033	0.0404017	0.362334	0.0181167	0.566831	0.0283416
	5	5	0.793748	0.385769	0.520901	0.80065	0.0400325	0.395574	0.0197787	0.507799	0.0253899
