# Supplementary material for: Protein abundance of AKT and ERK pathway components governs cell type‐specific regulation of proliferation
Source: Mol Syst Biol. 2017 Jan 25;13(1):904. doi: 10.15252/msb.20167258 (PMC5293153; doi:10.15252/msb.20167258)
Supplement: Supplementary file 14 — Source Data for Figure 8 [file MSB-13-904-s012.zip]

Archive with 7 entries (6 files):
- Source_Data_for_Figure_8/
- Source_Data_for_Figure_8/Figure08C.xlsx
- Source_Data_for_Figure_8/Figure08B.csv
- Source_Data_for_Figure_8/Figure08G.xlsx
- Source_Data_for_Figure_8/Figure08D.xlsx
- Source_Data_for_Figure_8/Figure08F.xlsx
- Source_Data_for_Figure_8/Figure08E.xlsx
