# Supplementary material for: Protein abundance of AKT and ERK pathway components governs cell type‐specific regulation of proliferation
Source: Mol Syst Biol. 2017 Jan 25;13(1):904. doi: 10.15252/msb.20167258 (PMC5293153; doi:10.15252/msb.20167258)
Supplement: Supplementary file 14 — Source Data for Figure 8 [file MSB-13-904-s012.zip › Source_Data_for_Figure_8/Figure08C.xlsx]

## Sheet: VolumeComparison.csv
position	cell type	cellular volume (um^3)
1	mCFU-E	692.5
2	BaF3-EpoR	1383.2
3	32D-EpoR	1406.2
4	hCFU-E, donor 1	1021.7
5	hCFU-E, donor 2	962.3
6	hCFU-E, donor 3	946.8
