# Supplementary material for: Protein abundance of AKT and ERK pathway components governs cell type‐specific regulation of proliferation
Source: Mol Syst Biol. 2017 Jan 25;13(1):904. doi: 10.15252/msb.20167258 (PMC5293153; doi:10.15252/msb.20167258)
Supplement: Supplementary file 14 — Source Data for Figure 8 [file MSB-13-904-s012.zip › Source_Data_for_Figure_8/Figure08G.xlsx]

## Sheet: FinalFigure.csv
condition		inhibitor dose	treatment	cells
variable					proliferation	proliferation
unit		uM			arbitrary units	arbitrary units
					mean	standard deviation
id	source	inhibitor (uM)	treatment	donor	cells	sd
	experiment	0	AKT VIII	mCFU-E	0.943444	0.0471722
	experiment	0.005	AKT VIII	mCFU-E	0.972977	0.0486489
	experiment	0.05	AKT VIII	mCFU-E	0.918931	0.0459465
	experiment	0.5	AKT VIII	mCFU-E	0.892056	0.0446028
	experiment	5	AKT VIII	mCFU-E	0.766982	0.0383491
	experiment	0	U0126	mCFU-E	0.943444	0.0471722
	experiment	0.005	U0126	mCFU-E	0.941229	0.0470614
	experiment	0.05	U0126	mCFU-E	0.949055	0.0474528
	experiment	0.5	U0126	mCFU-E	0.965594	0.0482797
	experiment	5	U0126	mCFU-E	0.92218	0.046109
	experiment	0	AKT VIII and U0126	mCFU-E	0.943444	0.0471722
	experiment	0.005	AKT VIII and U0126	mCFU-E	0.97785	0.0488925
	experiment	0.05	AKT VIII and U0126	mCFU-E	0.902245	0.0451122
	experiment	0.5	AKT VIII and U0126	mCFU-E	0.921441	0.0460721
	experiment	5	AKT VIII and U0126	mCFU-E	0.80065	0.0400325
	experiment	0	AKT VIII	hCFU-E, donor 3	0.994152	0.010129
	experiment	0.005	AKT VIII	hCFU-E, donor 3	0.809989	0.187312
	experiment	0.05	AKT VIII	hCFU-E, donor 3	0.751478	0.330783
	experiment	0.5	AKT VIII	hCFU-E, donor 3	0.721253	0.232922
	experiment	5	AKT VIII	hCFU-E, donor 3	0.621917	0.297728
	experiment	0	U0126	hCFU-E, donor 3	0.994152	0.010129
	experiment	0.005	U0126	hCFU-E, donor 3	0.757358	0.195768
	experiment	0.05	U0126	hCFU-E, donor 3	0.655924	0.0654768
	experiment	0.5	U0126	hCFU-E, donor 3	0.632257	0.177301
	experiment	5	U0126	hCFU-E, donor 3	0.592042	0.214943
	experiment	0	AKT VIII and U0126	hCFU-E, donor 3	0.994152	0.010129
	experiment	0.005	AKT VIII and U0126	hCFU-E, donor 3	0.615449	0.198888
	experiment	0.05	AKT VIII and U0126	hCFU-E, donor 3	0.431668	0.132062
	experiment	0.5	AKT VIII and U0126	hCFU-E, donor 3	0.646548	0.0327293
	experiment	5	AKT VIII and U0126	hCFU-E, donor 3	0.438883	0.323417
