# Supplementary material for: Protein abundance of AKT and ERK pathway components governs cell type‐specific regulation of proliferation
Source: Mol Syst Biol. 2017 Jan 25;13(1):904. doi: 10.15252/msb.20167258 (PMC5293153; doi:10.15252/msb.20167258)
Supplement: Supplementary file 14 — Source Data for Figure 8 [file MSB-13-904-s012.zip › Source_Data_for_Figure_8/Figure08D.xlsx]

## Sheet: abundances.csv
cell type	protein	mass spectrometry	quantitative immunoblotting
mCFU-E	AKT	13235.2	169729
mCFU-E	PTEN	11421.4	4337.04
mCFU-E	S6	1.6559e+07	2.22691e+06
mCFU-E	ERK	1.08201e+06	475407
mCFU-E	MEK	487685	608854
mCFU-E	PDK1	45976.3	227278
mCFU-E	SHIP1	240.269	6422.16
BaF3-EpoR	AKT	25449.8	424811
BaF3-EpoR	PTEN	35146.1	89460.2
BaF3-EpoR	S6	1.54978e+07	2.15737e+06
BaF3-EpoR	ERK	1.77901e+06	2.4689e+06
BaF3-EpoR	MEK	912482	3.64838e+06
BaF3-EpoR	PDK1	46142.5	635551
BaF3-EpoR	SHIP1	896.173	70135.5
