# Supplementary material for: Protein abundance of AKT and ERK pathway components governs cell type‐specific regulation of proliferation
Source: Mol Syst Biol. 2017 Jan 25;13(1):904. doi: 10.15252/msb.20167258 (PMC5293153; doi:10.15252/msb.20167258)
Supplement: Supplementary file 14 — Source Data for Figure 8 [file MSB-13-904-s012.zip › Source_Data_for_Figure_8/Figure08F.xlsx]

## Sheet: FinalFigure.csv
condition		inhibitor dose	cells		U0126	AKT VIII	AKT VIII and U0126
variable					proliferation	proliferation	proliferation
unit		uM			arbitrary units	arbitrary units	arbitrary units
id	source	inhibitor (uM)	hCFU-E, donor	biological replicate	MEK	AKT	Co
	simulation	0	average	average	0.912155	0.912155	0.912155
	simulation	0.00073	average	average	0.910648	0.91034	0.908834
	simulation	0.00108	average	average	0.909949	0.9095	0.907294
	simulation	0.00158	average	average	0.908929	0.908276	0.905051
	simulation	0.00232	average	average	0.907446	0.906499	0.90179
	simulation	0.00341	average	average	0.905299	0.903933	0.897077
	simulation	0.005	average	average	0.902209	0.900256	0.890311
	simulation	0.00734	average	average	0.8978	0.895039	0.880685
	simulation	0.01077	average	average	0.89159	0.887752	0.867187
	simulation	0.01581	average	average	0.882997	0.87778	0.848623
	simulation	0.02321	average	average	0.871389	0.864517	0.82375
	simulation	0.03407	average	average	0.856221	0.847531	0.791597
	simulation	0.05	average	average	0.837231	0.826797	0.751873
	simulation	0.0734	average	average	0.814674	0.80291	0.705429
	simulation	0.10773	average	average	0.789527	0.77718	0.654552
	simulation	0.15812	average	average	0.763382	0.751385	0.602612
	simulation	0.2321	average	average	0.738094	0.727312	0.553251
	simulation	0.34067	average	average	0.715302	0.706318	0.509464
	simulation	0.5	average	average	0.696022	0.689055	0.472922
	simulation	0.73395	average	average	0.680563	0.675531	0.443939
	simulation	1.07729	average	average	0.668702	0.665338	0.421885
	simulation	1.58125	average	average	0.659902	0.657877	0.405624
	simulation	2.32095	average	average	0.653531	0.652528	0.393904
	simulation	3.4067	average	average	0.649004	0.648755	0.385603
	simulation	5	average	average	0.645828	0.646121	0.379793
	experiment	0	3	1	1	1	1
	experiment	0.005	3	1	0.979167	0.979167	0.770833
	experiment	0.05	3	1	0.583333	0.9375	0.583333
	experiment	0.5	3	1	0.777778	0.8125	0.625
	experiment	5	3	1	0.833333	0.666667	0.375
	experiment	0	3	2	1	1	1
	experiment	0.005	3	2	0.608696	0.608696	0.391304
	experiment	0.05	3	2	0.673913	0.369565	0.369565
	experiment	0.5	3	2	0.434783	0.456522	0.630435
	experiment	5	3	2	0.521739	0.304348	0.152174
	experiment	0	3	3	0.982456	0.982456	0.982456
	experiment	0.005	3	3	0.684211	0.842105	0.684211
	experiment	0.05	3	3	0.710526	0.947368	0.342105
	experiment	0.5	3	3	0.684211	0.894737	0.684211
	experiment	5	3	3	0.421053	0.894737	0.789474
