# Supplementary material for: Protein abundance of AKT and ERK pathway components governs cell type‐specific regulation of proliferation
Source: Mol Syst Biol. 2017 Jan 25;13(1):904. doi: 10.15252/msb.20167258 (PMC5293153; doi:10.15252/msb.20167258)
Supplement: Supplementary file 14 — Source Data for Figure 8 [file MSB-13-904-s012.zip › Source_Data_for_Figure_8/Figure08E.xlsx]

## Sheet: nM_all.csv
protein	BaF3-EpoR	mCFU-E	32D-EpoR	hCFU-E, donor 1	hCFU-E, donor 2	hCFU-E, donor 3
EpoR	18.62	4.16	16.67	5.7372	5.83106	3.63305
AKT	510	407	607.7	26.2671	20.4661	26.5171
PI3K	12.4	12.7	14.3	36.2769	42.8858	40.9507
SHIP1	84.2	15.4	127.8	225.748	194.812	198.123
PTEN	107.4	10.4	96.8	5.76082	4.86244	5.44542
PDK1	763	545	1554.5	23.0302	34.3486	63.4869
Gab1		20.8		1.11279	1.77634
Gab2	30		1.1
Ras	9531	3530	7855.4	460.523	468.759	451.754
Raf	3886	1340	7807.3	3.8298	4.98206	6.28887
MEK	4380	1460	4743.9	770.811	901.891	1004.36
ERK	2964	1140	2326.1	852.866	929.363	986.104
S6	2590	5340	4531.8	11671.1	13399	13303.6
mTOR	113.607	18.38	204.492	15.8745	16.3145	16.8933
Rictor	10.948	2.4	2.08012	8.4329	8.01893	8.8074
Raptor	14.4656	4.7	33.271	2.89447	2.7823	2.76912
RSK	1100.42	148.7	3081.16	276.435	250.663	217.553
